# Supplementary material for: Identification and characterization of microRNAs in Phaseolus vulgaris by high-throughput sequencing
Source: BMC Genomics. 2012 Mar 6;13:83. doi: 10.1186/1471-2164-13-83 (PMC3359237; doi:10.1186/1471-2164-13-83)
Supplement: Additional file 1 — Conserved miRNAs detected only in one library and/or with fewer than 15 reads. MiRNAs in common bean identified in leaves (LL), roots (RL), seedlings (SL) and flowers (FL) detected in just one library and/or with fewer than 15 total reads. [file 1471-2164-13-83-S1.XLSX]

## Sheet: Sheet1
Additional file 1. Conserved miRNAs detected in one library or with less than 15 reads.
MiRNA	Reference			Reads
family	miRNA	Sequence (5´- 3´)	Length (nt)	LL	FL	RL	SL	Total
156	gma-miR156f	UUGACAGAAGAGAGAGAGCACA	22	0	2	0	0	2
	mtr-miR156g	UUGACAGAAGAUAGAGGGCAC	21	0	2	3	0	5
	osa-miR156k	UGACAGAAGAGAGAGAGCACA	21	0	2	0	0	2
	smo-miR156b	CUGACAGAAGAUAGAGAGCAC	21	0	0	3	0	3
	ghr-miR156c	UGUCAGAAGAGAGUGAGCAC	20	14	0	0	0	14
	vvi-miR156h	UGACAGAAGAGAGAGAGCAU	20	1	0	0	0	1
159	ath-miR159c	UUUGGAUUGAAGGGAGCUCCU	21	0	3	0	1	4
	gma-miR159b	AUUGGAGUGAAGGGAGCUCCA	21	0	0	1	0	1
	osa-miR159c	AUUGGAUUGAAGGGAGCUCCA	21	0	3	1	3	7
	pta-miR159c	CUUGGAUUGAAGGGAGCUCCC	21	0	11	0	0	11
	osa-miR159d	AUUGGAUUGAAGGGAGCUCCG	21	0	0	1	0	1
160	osa-miR160e	UGCCUGGCUCCCUGUAUGCCG	21	0	0	0	1	1
	ptc-miR160h	UGCCUGGCUCCCUGCAUGCCA	21	0	4	9	0	13
	ppt-miR160b	CGCCUGGCUCCCUGUAUGCCA	21	0	1	8	0	9
	ppt-miR160g	UGCCUGGCUCCUUGUAUGCCA	21	1	0	1	0	2
	ptc-miR160g	UGCCUGGCUCCCUGGAUGCCA	21	1	3	5	0	9
162	aly-miR162a*	GGAGGCAGCGGUUCAUCGAUC	21	1	1	0	1	3
164	osa-miR164c	UGGAGAAGCAGGGUACGUGCA	21	4	4	1	0	9
	sbi-miR164c	UGGAGAAGCAGGACACGUGAG	21	0	0	0	1	1
165	ath-miR165a	UCGGACCAGGCUUCAUCCCCC	21	1	8	3	2	14
	aly-miR165a	UCGGACCAGGCUUCAUCCCC	20	1	1	0	0	2
166	aly-miR166e*	GGAAUGUUGUCUGGCACGAGG	21	2	0	0	1	3
	osa-miR166m	UCGGACCAGGCUUCAUUCCCU	21	1	6	3	1	11
	sbi-miR166k	UCGGACCAGGCUUCAUUCCU	20	2	4	1	5	12
	crt-miR166a	UCGGACCAGGCUUCAUUCCCGU	22	0	6	1	1	8
	crt-miR166b	UCGGACCAGGCUUCAUUCCCUU	22	0	1	2	1	4
	ptc-miR166n	UCGGACCAGGCUUCAUUCCUU	21	0	5	1	2	8
167	aqc-miR167	UCAAGCUGCCAGCAUGAUCUA	21	1	0	0	0	1
	ptc-miR167h	UGAAGCUGCCAACAUGAUCUG	21	3	1	1	0	5
	tae-miR167b	UGAAGCUGACAGCAUGAUCUA	21	0	1	1	0	2
	vvi-miR167c	UGAAGCUGCCAGCAUGAUCUC	21	0	1	0	0	1
169	ath-miR169d	UGAGCCAAGGAUGACUUGCCG	21	4	0	1	0	5
	gma-miR169c	AAGCCAAGGAUGACUUGCCGA	21	0	0	1	0	1
	mtr-miR169m	GAGCCAAGGAUGACUUGCCGG	21	1	5	0	2	8
	ptc-miR169o	AAGCCAAGGAUGACUUGCCUG	21	3	1	0	0	4
	ptc-miR169t	GAGCCAAGAAUGACUUGCCGG	21	0	4	0	0	4
	zma-miR169a*	GGCAAGUUGUUCUUGGCUACA	21	0	0	0	963	963
	ptc-miR169z	CAGCCAAGAAUGAUUUGCCGG	21	0	3	0	0	3
171	ppt-miR171b	UUGAGCCGCGCCAAUAUCACA	21	1	1	3	1	6
	smo-miR171a	UUGAGCCGUGCCAAUAUCACU	21	3	0	0	0	3
	vvi-miR171f	UUGAGCCGCGCCAAUAUCACU	21	0	0	8	0	8
172	ath-miR172e	GGAAUCUUGAUGAUGCUGCAU	21	0	7	0	0	7
	ath-miR172c	AGAAUCUUGAUGAUGCUGCAG	21	0	14	0	0	14
319	ptc-miR319i	UUGGGCUGAAGGGAGCUCCC	20	0	4	0	8	12
	ath-miR319c	UUGGACUGAAGGGAGCUCCUU	21	0	0	0	7	7
390	ppt-miR390c	GAGCUCAGGAGGGAUAGCGCC	21	0	1	0	0	1
393	csi-miR393	AUCCAAAGGGAUCGCAUUGAUC	22	1	0	0	0	1
	osa-miR393b	UCCAAAGGGAUCGCAUUGAUCU	22	0	0	1	0	1
396	aly-miR396b*	GCUCAAGAAAGCUGUGGGAAA	21	1	0	0	0	1
	zma-miR396b*	GUUCAAUAAAGCUGUGGGAAA	21	1	0	1	1	3
	zma-miR396g*	GUUCAAGAAAGCUGUGGAAGA	21	0	3	2	0	5
397	ath-miR397b	UCAUUGAGUGCAUCGUUGAUG	21	2	0	0	0	2
	ptc-miR397b	CCAUUGAGUGCAGCGUUGAUG	21	1	0	10	0	11
	osa-miR397b	UUAUUGAGUGCAGCGUUGAUG	21	2	0	4	0	6
	pab-miR397	UCAUUGAGUGCAGCGUUGACG	21	1	0	2	1	4
	bna-miR397a	UCAUUGAGUGCAGCGUUGAUGU	22	0	0	13	0	13
	sly-miR397	AUUGAGUGCAGCGUUGAUGA	20	2	0	0	0	2
398	ath-miR398a	UGUGUUCUCAGGUCACCCCUU	21	0	1	2	0	3
	ath-miR398b	UGUGUUCUCAGGUCACCCCUG	21	5	0	6	0	11
	zma-miR398a	UGUGUUCUCAGGUCGCCCCCG	21	2	0	2	0	4
399	osa-miR399i	UGCCAAAGGAGAGCUGCCCUG	21	0	1	5	0	6
482	gma-miR482a-3p	UCUUCCCAAUUCCGCCCAUUCCUA	24	0	2	0	0	2
528	osa-miR528	UGGAAGGGGCAUGCAGAGGAG	21	0	0	0	2	2
535	ppt-miR535a	UGACAACGAGAGAGAGCACGC	21	1	0	0	0	1
828	vvi-miR828a	UCUUGCUCAAAUGAGUAUUCCA	22	0	91	0	0	91
894	ppt-miR894	CGUUUCACGUCGGGUUCACC	20	1	3	1	0	5
1508	gso-miR1508a	UAGAAAGGGAAAUAGCAGUUG	21	0	2	0	0	2
1510	gma-miR1510b	UGUUGUUUUACCUAUUCCACC	21	0	0	4	0	4
	mtr-miR1510a	CGGAGGAUUAGGUAAAACAAC	21	0	1	0	0	1
3522	gso-miR3522a	UGAGACCAAAUGAGCAGCUGA	21	0	1	3	0	4
3582	rno-miR-3582	CAGCUGGUUGAAGGGGACCAA	21	0	2	0	0	2
3952	csi-miR3952	UGAAGGGCCUUUCUAGAGCAC	21	0	1	0	6	7
4376	gma-miR4376	UACGCAGGAGAGAUGACGCUGU	22	1	1	0	0	2
4413	gma-miR4413	AAGAGAAUUGUAAGUCACUG	20	0	0	0	2	2
