# Supplementary material for: Identification and characterization of microRNAs in Phaseolus vulgaris by high-throughput sequencing
Source: BMC Genomics. 2012 Mar 6;13:83. doi: 10.1186/1471-2164-13-83 (PMC3359237; doi:10.1186/1471-2164-13-83)
Supplement: Additional file 3 — Novel miRNAs detected in Phaseolus vulgaris. Novel miRNAs in common bean identified in leaves (LL), roots (RL), seedlings (SL) and flowers (FL) using miRDeep. [file 1471-2164-13-83-S3.XLSX]

## Sheet: Sheet1
Additional file 3. Novel miRNAs detected in Phaseolus vulgaris
Novel			Reads					Stem-loop precursor	Stem-loop precursor
miRNA	Sequence (5´- 3´)	Length (nt)	LL	FL	RL	SL	Total	(EST)	(Sequence)
pvu_1	GTTCAATCTGGTTTAGCTCTGTTG	24	457	0	0	0	457	GW901383	CTTTACTAGTGAGTTTTCAGTTGAATTAGATCGGCGCATGTTCAATCTGGTTTAGCTCTGTTGGAGGATTGAGAAAAGA
pvu_1*	TTTTCAGTTGAATTAGATCGGCGC	24	28	0	0	0	28
pvu_2	CTCTTCAAGTCATTGCTCAC	20	413	0	0	0	413	FE698580	TCTTAATGTGGACATGGAATTCAGCACCATGTTTTGTATATTTGTTTCTTTTCTCTTCATGCTTCTCTTCAAGTCATTGCTCACTTCCATCACTTCCAAACGCTA
pvu_2*	CAGCACCATGTTTTGTATAT	20	0	0	0	0	0
pvu_3	GTTTGGAACCTTTGGAATGTATGC	24	215	0	0	0	215	GW911080	CCAGTTGGTGTTTGGAACCTTTGGAATGTATGCGTTTGGTTATTTGATGTTTTTTTAGGTTTTTAGGTTCTTAGAGTGGACTGTG
pvu_3*	TTAGGTTTTTAGGTTCTTAGAGT	23	0	0	0	0	0
pvu_4	CTGTTTGGATAATTTGCATTAGGC	24	59	22	0	56	137	GW911643	AATTTTGTTCTGTTTGGATAATTTGCATTAGGCCCGTAAATCTTGAAGCTTATCCAAACGGTGGGGAATAAAATTC
pvu_4*	TTGAAGCTTATCCAAACGGTGGGGAA	26	0	0	0	0	0
pvu_5	CTAATGCGGGTTAGCGGGTTGAAA	24	21	0	0	0	21	GW913569	CTAATGCGGGTTAGCGGGTTGAAAAGGTCAACCCGCCCTGCGTTTTTT
pvu_5*	TCAACCCGCCCTGCGTTTTTT	21	0	0	0	0	0
pvu_6	GAAAAGACTTCCGGATTATGTAA	23	26	0	169	204	399	GW910066	TATGTATAGAAAAGACTTCCGGATTATGTAATCCGGAAGCTAATCACAAAAGACTTCCGGATTACACAATCTGGAAGCTAATTCTGAATC
pvu_6*	ACACAATCTGGAAGCTAATTCTG	23	0	0	0	0	0
pvu_7	TTAATCCGTCATTGTTTAGAGC	22	0	0	0	1154	1154	FD792972	TTACCCAGTCCAGAGAGGTTATTAGGCAAATGGGTTGGGTTGAATTTCCAACCTATGCAAGTTAATATTAATCCGTCATTGTTTAGAGCCTTGTGTATCAGAAATC
pvu_7*	TTATTAGGCAAATGGGTTGGG	21	0	0	0	21	21
pvu_8	GCATACTGTGAGAGAGAACATTGC	24	0	0	0	13	13	GW887858	AACGAACTTTCGAGGTACGCACGTTCAGATTGTACTCTTTACGCTTGCGAGTTCTTGAGCATACTGTGAGAGAGAACATTGCACGGTTCCTTGAGAGTTCTTG
pvu_8*	AGATTGTACTCTTTACGCTTGCGA	24	0	0	0	0	0
pvu_9	AATTGTAACTCTAGCTAGACTCT	23	0	0	0	68	68	GW911335	ATTATTTGTGCATCCTAGATGGTCTAGAGTTTCATTGGGTCCAAGGAGGCCTAATTGTAACTCTAGCTAGACTCTTTGTTTTTCTG
pvu_9*	TAGATGGTCTAGAGTTTCATTGG	23	0	0	0	0	0
pvu_10	CCATTGCTCTGTGGAGCGGCG	21	0	0	0	418	418	CV543871	CGGCGCTGCCGTAAAGGTTTGCATCTCCGCTAGAGTGGTCTCATATTCCATTGCTCTGTGGAGCGGCGTCGCTGCCTTTACCATTTGGGCCGG
pvu_10*	CATCTCCGCTAGAGTGGTCTCA	22	0	0	0	0	0
pvu_11	GGTAGTCGGAAGTGATGACGTGGC	24	0	0	0	490	490	GW895442	CCTTTAGTCTTTTCGCTGGACAAGTCTTCGCTTAAGACTGGGGGGCTTGTGTACCGCCCTGGTAGTCGGAAGTGATGACGTGGCATCCAGCTACAGTATAGGCGTG
pvu_11*	CAAGTCTTCGCTTAAGACTGGGGG	24	0	0	0	0	0
pvu_12	TCTGATATGATGAGTTGC	18	0	0	0	321	321	FE705450	TGAGGTGTATGTATTCTGATATGATGAGTTGCTCATATACGTCTGCAAATACGAGATATTTCGATGAGTGTGTATGCTCTCTCTGATCAGAATGCACATCTCTACACAC
pvu_12*	CTCTCTCTGATCAGAAT	17	0	0	0	0	0
pvu_13	AGACTTCAATAGTTCTCTAGGTCC	24	0	0	26	40	66	GW886859	AGACAAAGACTTCAATAGTTCTCTAGGTCCCATCTCCCTGGCAGGAACAATTGGCGCCCACCGTGGGGCCGAGAGAAACTAGCTGAAGAAATAAAGTAGATGGTTTCAA
pvu_13*	GCCGAGAGAAACTAGCTGAAGAAATA	26	0	0	0	0	0
pvu_14	CAAAGATTGCTCCAAGGACTGAGC	24	0	0	0	10	0	GW891144	CAACTCTTTCTCGGCCACCTCCTTGGCAATCTTGGTGGACAAGTCATCTTTAGCGGCCAAAGATTGCTCCAAGGACTGAGCGGCCTCCGAGAGCTTG
pvu_14*	CCTCCTTGGCAATCTTGGT	19	0	0	0	0	0
pvu_15	GATGAGAAGTGGAACGTATGAGGC	24	0	0	0	134	0	FE687366	GATGAGAAGTGGAACGTATGAGGCGGTCTGCAGAAGTGACAAGTGGCAACTTCTATGCCTCATACAAATCACCTTACACAAC
pvu_15*	CTCATACAAATCACCTTACACAAC	24	0	0	0	0	0
pvu_16	GAGTTGTGTTGGCCTTGTAGGTGC	24	0	0	0	38	0	GW912037	GTGAGATGGTCAAGACCCTCCTAGGAGTTGTGTTGGCCTTGTAGGTGCATGATGAGTATGGTGTTTGAGTGGTTCGACCAGCTCAAGGGAGAAGGTGAAAGGATTG
pvu_16*	GTTTGAGTGGTTCGACCAGCTCAA	24	0	0	0	0	0
pvu_17	CCATTGCCTTGTGGAGCGGCG	21	0	0	0	13	0	GW908008	CTCCGCTAGAGTGGTCTCATATTCCATTGCCTTGTGGAGCGGCGTCGCTGCCTTTACCATATGGGCCGGCCATGAGACAAACATTCCTGTATTTTAAAATTTTTGTTTC
pvu_17*	CCTTTACCATATGGGCCGGCC	21	0	0	0	0	0
pvu_18	AGATTGGAGATTTGGATTAAAGA	23	0	40	0	0	40	CV542036	TTCTTCCAAATCTCATCCATCTCACATTCATAAAGATTTCTGAGGAAGATTGGAGATTTGGATTAAAGA
pvu_18*	TTCTTCCAAATCTCATCCAT	20	0	0	0	0	0
pvu_19	AGAGCGTTACGCATGGACCTCGCA	24	0	12	0	0	12	GW906430	GTCATCGGGTGCATGGTCATCGGGGTTTCGTGTTACACGCAGTTAAACTGGGACTGAGATTCCCAGCGAGAGCGTTACGCATGGACCTCGCATGATCATACCTCAGA
pvu_19*	CGGGGTTTCGTGTTACACGCAGTTA	25	0	0	0	0	0
pvu_20	ATTTATAGGATTGCCTAATGGGC	23	0	100	130	0	230	GW891737	CCTTTCTCTGGCTTGAGCACAGTATTTATAGGATTGCCTAATGGGCTTTTTATCCCTTGAGCTCAGGGAGGGTGGTTATGGATAAGTATTGTCAGTCGTGCTCCGGAATACCGGGGAACATAT
pvu_20*	TCAGGGAGGGTGGTTATGGATAAGTAT	27	0	0	0	0	0
pvu_21	AAGGATGTGGGAACCTCTGACTGC	24	0	14	0	0	14	GW894216	GCCCCCCTGGCGCCTCTCCAAGCAGCAAACCTTTCCCTCGAAGTCACAAGGATGTGGGAACCTCTGACTGCTAAACTGAAAACCATAGCAGAGGATATCCCATCGATCATAGCGAGGGCTGTGGAGAGCTCCACCAGGAGGCTTCAAGATGAACTC
pvu_21*	AGCAGAGGATATCCCATCGATCATAGC	27	0	0	0	0	0
pvu_22	TGAGTTGGTACCCTGGTGGTTAT	23	0	74	0	0	74	GW908591	TTGCATGTATGCAGAAGAGGAGCGTAGCGCCACGTGGAGGGTGCCAACGTAAACAGACTGGACCCTTAATGTTGGTACATGAGTTGGTACCCTGGTGGTTATTCTGTTATTTTATGCTCTCCCTATT
pvu_22*	CGCCACGTGGAGGGTGCCAACGTAAA	26	0	0	0	0	0
pvu_23	AAAGAGTATTGTTTGCTTAAGACA	24	0	12	0	0	12	GW895470	CTACAAGTGTCACATACATGATGAGTATCACAGTATAAAAGAGTATTGTTTGCTTAAGACATGTAATCTTTCATGTGAAGGGTGTCCTAGTCTATAATGCCATAGTGTTTTGTCTGTGATATTAAAATTAATAAAA
pvu_23*	TCCTAGTCTATAATGCCATAGTGTTTTG	28	0	0	0	0	0
pvu_24	CCCGAATCTTCTTTCATCA	19	0	22	0	0	22	GW898472	CTGATGTTTTCTTGGATTTCATTTTTTTTGCGGTGCTCCTTTCCCGAATCTTCTTTCATCAGAAAATGGGTGAATGGGGATTCGGTCTGGTGACCGAGTTGCTCTTTCTTAGACTATATGGTATAT
pvu_24*	GTGAATGGGGATTCGGTCT	19	0	0	0	0	0
pvu_25	TTGTGACTGATTAGTAATGGG	21	0	0	91	0	91	FD795910	ACTTCATGGTCTTTGTGACTGATTAGTAATGGGTAGTTACCATGGCCTGCTAAGTAATCATAACACACCAAATATG
pvu_25*	CATGGCCTGCTAAGTAATCATA	22	0	0	10	0	10
pvu_26	CATATGAAGTCGTACCGAATTGAC	24	0	0	187	0	187	GW906284	GGGCAGAAGTCGTGTCAAGTTGGCACGACTTCAGTATGACATGACATAGTCGTGTCTAATTGGGACGATTTGTGCATATGAAGTCGTACCGAATTGACACGACTTACCTAAATTTGTAATT
pvu_26*	TGGCACGACTTCAGTATGACATGA	24	0	0	33	0	33
pvu_27	TAGTACTGTTTGATCTGGCGACGC	24	0	0	120	0	120	GW893673	ATTGCCTTGCTTTAGTACTGTTTGATCTGGCGACGCCCTGGTTGGGCGACGCCTTCACCTAGGCGACGCCTTGTCTTGGCGACGCTTCCTCTTGGCGATGCTGGCACTTGGCG
pvu_27*	GACGCTTCCTCTTGGCGATGCTGGC	25	0	0	0	0	0
pvu_28	TGGAAGTGGATGATGACCGGC	21	0	0	4602	0	4602	GW909237	GAGTTTGGACACCCATGGATTGGGGAGAATTCAAAAATAGGTGGCGGGCATCTGTTCCACCAGGGACTAAACTGGAAGTGGATGATGACCGGCGCGTCTTGACAGCCAAAGTATGGGGGTGCACAGTCACGGTGACAGTTC
pvu_28*	CGGGCATCTGTTCCACCAGG	20	0	0	0	0	0
pvu_29	AATTTCCGCGTCATCAAGCAG	21	0	0	11	0	11	FD796116	TTGTTAGAAAAGAAAGTCTTCAATCAAATTTCCGCGTCATCAAGCAGTCAGGATTCAAGTGAATCCTCGCAGTCAGATGAAGATGAGAAAAGTGAGGAGGAGGCGAATGA
pvu_29*	GTCAGATGAAGATGAGAAAAGTG	23	0	0	0	0	0
