# Supplementary material for: Identification and characterization of microRNAs in Phaseolus vulgaris by high-throughput sequencing
Source: BMC Genomics. 2012 Mar 6;13:83. doi: 10.1186/1471-2164-13-83 (PMC3359237; doi:10.1186/1471-2164-13-83)
Supplement: Additional file 4 — Predicted conserved targets in Phaseolus. Predicted conserved miRNA targets based on ESTs of the genus Phaseolus. GenBank accession numbers are used for EST identification. Calculated MFEs (kcal/mol) using RNAhybrid are shown. MiRNA families 156 and 157 share the same predicted conserved targets. MicroRNA sequences in 3'-5' sense were used to represent miRNA:target pairing. Crosses (x) and asterisks (*) denote one-nucleotide wobbles and mismatches, respectively. G:U base pairing is not considered a mismatch (|) [file 1471-2164-13-83-S4.XLSX]

## Sheet: Sheet1
Additional file 4. Conserved targets in Phaseolus
MiRNA	ESTs	ESTs	MFE	miRNA: target pairing	Reference
family	(gb)	Annotation	(kcal/mol)	(miRNA 3´- 5´)	miRNA
156/157	HO224732	SBP	-35.2	*IIIII*IIIIIIIIIIIII	ath-miR157a
	CA902638		-40	*IIIIIIIIIIIIIIIIIIII	ath-miR157a
	HO224650		-35	*IIIII*IIIIIIIIIIIII	ath-miR157a
	HO232180		-35.2	*IIIII*IIIIIIIIIIIII	ath-miR157a
	HO786294		-36.6	IIIIII*IIIIIIIIIIIII	ath-miR157a
	HO786570		-36.6	IIIIII*IIIIIIIIIIIII	ath-miR157a
	HO804603		-37.8	IIIIII*IIIIIIIIIIIII	ath-miR157a
160	CV539480	ARF	-45.8	IIIIIIIII*IIIIIIIIIII	ath-miR160a
	HO780385		-50.9	*IIIIIIIIIIIIIIIIIIII	ath-miR160a
	HO792749		-51.2	IIIIIIIIIIIIIIIIIIIII	ath-miR160a
	HO789406		-50.9	*IIIIIIIIIIIIIIIIIIII	ath-miR160a
	HO795623		-50.9	*IIIIIIIIIIIIIIIIIIII	ath-miR160a
	HO797766		-50.9	*IIIIIIIIIIIIIIIIIIII	ath-miR160a
	HO778662		-41.9	IIIIIIIIIIIIIIxIIIII*	ath-miR160a
164	HO787446	NAC	-44.1	*III*IIIIIIIIIIIIIIII	ath-miR164a
167	CV538823	ARF	-36.1	*IIIIII*IIIIIIIIIII*x	osa-miR167d
	FD786065		-36.1	*IIIIII*IIIIIIIIIII*x	osa-miR167d
	FE899679		-36.1	*IIIIII*IIIIIIIIIII*x	osa-miR167d
	FE689703		-36.1	*IIIIII*IIIIIIIIIII*x	osa-miR167d
	FE689704		-36.1	*IIIIII*IIIIIIIIIII*x	osa-miR167d
	FE689705		-36.1	*IIIIII*IIIIIIIIIII*x	osa-miR167d
	HO779350		-36.1	*IIIIII*IIIIIIIIIII*x	osa-miR167d
	HO780935		-36.1	*IIIIII*IIIIIIIIIII*x	osa-miR167d
	HO783713		-36.2	*IIIIII*IIIIIIIIIII*x	osa-miR167d
	HO790094		-36.2	*IIIIII*IIIIIIIIIII*x	osa-miR167d
	HO796027		-36.1	*IIIIII*IIIIIIIIIII*x	osa-miR167d
168	HO777791	AGO1	-39.7	x*IIIII*IIIIIIIIIII*x	ath-miR168a
169	FE695771	NFY	-37.2	IIIIIII*IIIIIIIIIIII*	ath-miR169b
	FE695772		-37.2	IIIIIII*IIIIIIIIIIII*	ath-miR169b
	FE702206		-35.5	x*IIIII*IIIIIIIIIIII*	ath-miR169b
	FE702207		-35.5	x*IIIII*IIIIIIIIIIII*	ath-miR169b
	FE691295		-37.8	*IIIIIIIIIIIIIIIIIII*	mtr-miR169c
	FE691296		-37.8	*IIIIIIIIIIIIIIIIIII*	mtr-miR169c
	FE691297		-37.8	*IIIIIIIIIIIIIIIIIII*	mtr-miR169c
	FE691298		-37.8	*IIIIIIIIIIIIIIIIIII*	mtr-miR169c
	FE691299		-37.8	*IIIIIIIIIIIIIIIIIII*	mtr-miR169c
	FE695769		-37.2	IIIIIII*IIIIIIIIIIII*	ath-miR169b
	FE708595		-35.8	x*IIIIIIIIIIIIIIIIII*	mtr-miR169c
	FG228851		-35.8	x*IIIIIIIIIIIIIIIIII*	mtr-miR169c
	HO783763		-36.9	*IIIIII*IIIIIIIIIIIII	ath-miR169b
	HO804013		-36.9	*IIIIII*IIIIIIIIIIIII	ath-miR169b
171	HO791526	SCL	-38.3	x*IIII*IIIIIIIIIIIII*	sly-miR171d
	FE704538		-39.2	II*IIIIIIIIIIIIIIIIII	ath-miR171b
172	FE704784	AP2	-37.4	x*IIIIIIIIIIIIIIIIII*	ptc-miR172g
	FE704785		-37.4	x*IIIIIIIIIIIIIIIIII*	ptc-miR172g
	HO782088		-37.4	x*IIIIIIIIIIIIIIIIII*	ptc-miR172g
	HO784462		-37.9	x*IIIIIIIIIIIIIIIIIII	ptc-miR172g
	HO797593		-42.3	IIIIIIIIIIIIIIIIIIIIII	ptc-miR172g
	HO796672		-37.4	x*IIIIIIIIIIIIIIIIII*	ptc-miR172g
	HO805878		-42.3	IIIIIIIIIIIIIIIIIIIIII	ptc-miR172g
	HO803713		-37.9	x*IIIIIIIIIIIIIIIIIII	ptc-miR172g
319	FE899788	TCP	-36.7	IIIIIxIxIIIIIIIIIIIII	ath-miR319a
	FE693085		-36.7	IIIIIxIxIIIIIIIIIIIII	ath-miR319a
	FE693086		-36.7	IIIIIxIxIIIIIIIIIIIII	ath-miR319a
	FE693087		-36.7	IIIIIxIxIIIIIIIIIIIII	ath-miR319a
	FE693088		-36.7	IIIIIxIxIIIIIIIIIIIII	ath-miR319a
	GW912662		-35.5	IIIIIxIxIIIIIIIIIIIII	ath-miR319a
393	CV531470	TIR	-38.6	*IIxIIIIIIIIIIIIIIIIII	ath-miR393a
	HO792285	TIR	-38.6	*IIxIIIIIIIIIIIIIIIIII	ath-miR393a
	HO795208	TIR	-38.6	*IIxIIIIIIIIIIIIIIIIII	ath-miR393a
	HO794831	AFB2	-38.6	*IIIIIIIIIIIIIIIIII*	ath-miR393a
	HO808749	TIR	-38.6	*IIxIIIIIIIIIIIIIIIIII	ath-miR393a
395	GW905499	ATP sulfurylase	-38.6	IIIIIIIIIIIIIIIIIIII	tae-miR395b
	HO794940		-38.6	IIIIIIIIIIIIIIIIIIII	tae-miR395b
	FE688209		-38.6	IIIIIIIIIIIIIIIIIIII	tae-miR395b
	FE688203		-38.6	IIIIIIIIIIIIIIIIIIII	tae-miR395b
	FE688202		-38.6	IIIIIIIIIIIIIIIIIIII	tae-miR395b
	EX304361		-38.6	IIIIIIIIIIIIIIIIIIII	tae-miR395b
	EX304141		-38.6	IIIIIIIIIIIIIIIIIIII	tae-miR395b
	CV540798		-38.6	IIIIIIIIIIIIIIIIIIII	tae-miR395b
	CV537570		-38.6	IIIIIIIIIIIIIIIIIIII	tae-miR395b
	CV537112		-38.6	IIIIIIIIIIIIIIIIIIII	tae-miR395b
	CV536459		-38.6	IIIIIIIIIIIIIIIIIIII	tae-miR395b
	CV535624		-38.6	IIIIIIIIIIIIIIIIIIII	tae-miR395b
	CV534622		-38.6	IIIIIIIIIIIIIIIIIIII	tae-miR395b
	CV529067		-38.6	IIIIIIIIIIIIIIIIIIII	tae-miR395b
397	HO802983	LAC	-40.7	IIIIIIIIIIIIIIIIIIIII	ath-miR397a
398	BQ481805	COX	-36	*IIIIxIIIIIIIIIII*II*x	osa-miR398b
	CA896762	COX	-36	*IIIIxIIIIIIIIIII*II*x	osa-miR398b
	CA896763	COX	-36	*IIIIxIIIIIIIIIII*II*x	osa-miR398b
	CA898846	SOD	-35.3	x*IIIIII*IIIIIII*IIII	osa-miR398b
	CA898847	SOD	-35.3	x*IIIIII*IIIIIII*IIII	osa-miR398b
	CA898848	SOD	-35.3	x*IIIIII*IIIIIII*IIII	osa-miR398b
	CA898849	SOD	-35.3	x*IIIIII*IIIIIII*IIII	osa-miR398b
	CA898850	SOD	-35.3	x*IIIIII*IIIIIII*IIII	osa-miR398b
	CA901376	COX	-36	*IIIIxIIIIIIIIIII*II*x	osa-miR398b
	CA901791	COX	-36	*IIIIxIIIIIIIIIII*II*x	osa-miR398b
	CA909478	SOD	-35.3	x*IIIIII*IIIIIII*IIII	osa-miR398b
	CA909480	SOD	-35.3	x*IIIIII*IIIIIII*IIII	osa-miR398b
	CA909481	SOD	-35.3	x*IIIIII*IIIIIII*IIII	osa-miR398b
	CA909482	SOD	-35.3	x*IIIIII*IIIIIII*IIII	osa-miR398b
	CA909483	SOD	-35.3	x*IIIIII*IIIIIII*IIII	osa-miR398b
	CA909484	SOD	-35.3	x*IIIIII*IIIIIII*IIII	osa-miR398b
	CA909485	SOD	-35.3	x*IIIIII*IIIIIII*IIII	osa-miR398b
	CA909486	SOD	-35.3	x*IIIIII*IIIIIII*IIII	osa-miR398b
	CA909487	SOD	-35.3	x*IIIIII*IIIIIII*IIII	osa-miR398b
	CA909488	SOD	-35.3	x*IIIIII*IIIIIII*IIII	osa-miR398b
	CA909489	SOD	-35.3	x*IIIIII*IIIIIII*IIII	osa-miR398b
	CA909490	SOD	-35.3	x*IIIIII*IIIIIII*IIII	osa-miR398b
	CA909493	SOD	-35.3	x*IIIIII*IIIIIII*IIII	osa-miR398b
	CA909495	SOD	-35.3	x*IIIIII*IIIIIII*IIII	osa-miR398b
	CA909502	SOD	-35.3	x*IIIIII*IIIIIII*IIII	osa-miR398b
	CB542617	SOD	-35.3	x*IIIIII*IIIIIII*IIII	osa-miR398b
	CV532685	COX	-36	*IIIIxIIIIIIIIIII*II*x	osa-miR398b
	CV540790	SOD	-35.3	x*IIIIII*IIIIIII*IIII	osa-miR398b
	EX303706	SOD	-35.3	x*IIIIII*IIIIIII*IIII	osa-miR398b
	EX303781	SOD	-35.3	x*IIIIII*IIIIIII*IIII	osa-miR398b
	EX303803	SOD	-35.3	x*IIIIII*IIIIIII*IIII	osa-miR398b
	FD795683	COX	-36	*IIIIxIIIIIIIIIII*II*x	osa-miR398b
	FE897584	SOD	-35.3	x*IIIIII*IIIIIII*IIII	osa-miR398b
	FE897916	COX	-36	*IIIIxIIIIIIIIIII*II*x	osa-miR398b
	FG229234	SOD	-35.3	x*IIIIII*IIIIIII*IIII	osa-miR398b
	FG232297	SOD	-35.3	x*IIIIII*IIIIIII*IIII	osa-miR398b
	FG234571	SOD	-35.3	x*IIIIII*IIIIIII*IIII	osa-miR398b
	FG234573	SOD	-35.3	x*IIIIII*IIIIIII*IIII	osa-miR398b
	HO227436	SOD	-40.8	*IIIIII*IIIIIIIIIIIII	osa-miR398b
	HO238757	COX	-35.7	IIIIIIII*IIIxIIIIIII*x	osa-miR398b
	HO777440	SOD	-37.1	*IIIIIII*IIIIIII*IIII	osa-miR398b
	HO781106	COX	-36	*IIIIxIIIIIIIIIII*II*x	osa-miR398b
	HO792731	SOD	-37.1	*IIIIIII*IIIIIII*IIII	osa-miR398b
	GW891773	COX	-36	*IIIIxIIIIIIIIIII*II*x	osa-miR398b
	GW891967	COX	-36	*IIIIxIIIIIIIIIII*II*x	osa-miR398b
	GW889366	COX	-36	*IIIIxIIIIIIIIIII*II*x	osa-miR398b
	GW907941	COX	-36	*IIIIxIIIIIIIIIII*II*x	osa-miR398b
	GW892717	COX	-36	*IIIIxIIIIIIIIIII*II*x	osa-miR398b
	GW893040	SOD	-35.3	x*IIIIII*IIIIIII*IIII	osa-miR398b
	GW893125	COX	-36	*IIIIxIIIIIIIIIII*II*x	osa-miR398b
	GW885944	COX	-36	*IIIIxIIIIIIIIIII*II*x	osa-miR398b
	GW886274	SOD	-35.3	x*IIIIII*IIIIIII*IIII	osa-miR398b
	GW910710	COX	-36	*IIIIxIIIIIIIIIII*II*x	osa-miR398b
	GW911160	COX	-36	*IIIIxIIIIIIIIIII*II*x	osa-miR398b
	GW911477	COX	-36	*IIIIxIIIIIIIIIII*II*x	osa-miR398b
	GW908694	COX	-36	*IIIIxIIIIIIIIIII*II*x	osa-miR398b
	GW886892	SOD	-35.3	x*IIIIII*IIIIIII*IIII	osa-miR398b
	GW890006	SOD	-35.3	x*IIIIII*IIIIIII*IIII	osa-miR398b
	GW890505	COX	-36	*IIIIxIIIIIIIIIII*II*x	osa-miR398b
	GW890694	COX	-36	*IIIIxIIIIIIIIIII*II*x	osa-miR398b
	GW912201	COX	-36	*IIIIxIIIIIIIIIII*II*x	osa-miR398b
	GW901912	SOD	-35.3	x*IIIIII*IIIIIII*IIII	osa-miR398b
	GW909634	COX	-36	*IIIIxIIIIIIIIIII*II*x	osa-miR398b
	GW909635	COX	-36	*IIIIxIIIIIIIIIII*II*x	osa-miR398b
	GW898596	SOD	-35.3	x*IIIIII*IIIIIII*IIII	osa-miR398b
	GW910095	COX	-36	*IIIIxIIIIIIIIIII*II*x	osa-miR398b
408	CA899622	Plastocyanin	-42.6	III*IIIIIIIIIIIIIIIII	ath-miR408
	CV532273		-42.6	III*IIIIIIIIIIIIIIIII	ath-miR408
	CV532472		-36.5	IIIIxIIIxIIIIIIIIIII*x	ath-miR408
	CV539202		-36.5	IIIIxIIIxIIIIIIIIIII*x	ath-miR408
	CV540537		-36.5	IIIIxIIIxIIIIIIIIIII*x	ath-miR408
	FG232344		-43.4	IIIIxIIIIIIIIIIIIIIII	ath-miR408
	GW884944		-42.6	III*IIIIIIIIIIIIIIII*	ath-miR408
	GW884996		-41.9	III*IIIIIIIIIIIIIIII*	ath-miR408
	GW886112		-42.6	III*IIIIIIIIIIIIIIII*	ath-miR408
	GW884623		-42.6	III*IIIIIIIIIIIIIIII*	ath-miR408
	GW884736		-42.6	III*IIIIIIIIIIIIIIII*	ath-miR408
390	FD783402	TAS3
	HO788149
	HO809153
