# Supplementary material for: Identification and characterization of microRNAs in Phaseolus vulgaris by high-throughput sequencing
Source: BMC Genomics. 2012 Mar 6;13:83. doi: 10.1186/1471-2164-13-83 (PMC3359237; doi:10.1186/1471-2164-13-83)
Supplement: Additional file 5 — Predicted Putative targets in Phaseolus. Predicted putative miRNA targets based on ESTs of the genus Phaseolus. GenBank accession numbers are used for EST identification. Calculated MFEs (kcal/mol) using RNAhybrid are shown. MicroRNA sequences in 3'-5' sense were used to represent miRNA:target pairing. Crosses (x) and asterisks (*) denote one-nucleotide wobbles and mismatches, respectively. G:U base pairing is not considered a mismatch (|) [file 1471-2164-13-83-S5.XLSX]

## Sheet: Sheet1
Additional file 5. Putative targets in Phaseolus
MiRNA	ESTs	ESTs	MFE	miRNA: target pairing	Reference
family	(gb)	Annotation	(kcal/mol)	(miRNA 3´- 5´)	miRNA
160	CA907628	ADP-ribosylation factor	-36.1	III*IIIIIIIIIIIIIIIxII	ath-miR160a
	CV529391	ADP-ribosylation factor	-36.1	III*IIIIIIIIIIIIIIIxII	ath-miR160a
	FD783414	ADP-ribosylation factor	-36.1	III*IIIIIIIIIIIIIIIxII	ath-miR160a
	FD786467	ADP-ribosylation factor	-36.1	III*IIIIIIIIIIIIIIIxII	ath-miR160a
	FD790776	ADP-ribosylation factor	-36.1	III*IIIIIIIIIIIIIIIxII	ath-miR160a
	FE899128	Uncharacterized protein	-36.1	III*IIIIIIIIIIIIIIIxII	ath-miR160a
	FG229902	ADP-ribosylation factor	-36.1	III*IIIIIIIIIIIIIIIxII	ath-miR160a
	FG229655	ADP-ribosylation factor	-36.1	III*IIIIIIIIIIIIIIIxII	ath-miR160a
	FG229730	ADP-ribosylation factor	-36.1	III*IIIIIIIIIIIIIIIxII	ath-miR160a
	FG229746	ADP-ribosylation factor	-36.1	III*IIIIIIIIIIIIIIIxII	ath-miR160a
	GD342003	ADP-ribosylation factor	-36.1	III*IIIIIIIIIIIIIIIxII	ath-miR160a
	GD467818	ADP-ribosylation factor	-36.1	III*IIIIIIIIIIIIIIIxII	ath-miR160a
	GD487320	ADP-ribosylation factor	-36.1	III*IIIIIIIIIIIIIIIxII	ath-miR160a
	HO782911	Uncharacterized protein	-36.7	IIIIIxI*IIIIIIIIIIIxIII	ath-miR160a
	HO789257	Uncharacterized protein	-39	*IIIIxIIIIxIIIIIIIIIII	ath-miR160a
	HO795869	Uncharacterized protein	-36.1	III*IIIIIIIIIIIIIIIxII	ath-miR160a
	CA907620	ADP-ribosylation factor	-36.1	III*IIIIIIIIIIIIIIIxII	ath-miR160a
	CA907622	ADP-ribosylation factor	-36.1	III*IIIIIIIIIIIIIIIxII	ath-miR160a
	CA907623	ADP-ribosylation factor	-36.1	III*IIIIIIIIIIIIIIIxII	ath-miR160a
	CA907625	ADP-ribosylation factor	-36.1	III*IIIIIIIIIIIIIIIxII	ath-miR160a
	CA907629	ADP-ribosylation factor	-36.1	III*IIIIIIIIIIIIIIIxII	ath-miR160a
	CA907631	ADP-ribosylation factor	-36.1	III*IIIIIIIIIIIIIIIxII	ath-miR160a
	CB539996	ADP-ribosylation factor	-36.1	III*IIIIIIIIIIIIIIIxII	ath-miR160a
	CV538082	ADP-ribosylation factor	-36.1	III*IIIIIIIIIIIIIIIxII	ath-miR160a
	CV538090	ADP-ribosylation factor	-36.1	III*IIIIIIIIIIIIIIIxII	ath-miR160a
	CV538098	ADP-ribosylation factor	-36.1	III*IIIIIIIIIIIIIIIxII	ath-miR160a
	FD782348	Flavonol synthase	-35.8	*III*IIIIIIIIII*IIIII	ath-miR160a
	FD793386	Flavonol synthase	-35.8	*III*IIIIIIIIII*IIIII	ath-miR160a
	FE899463	Flavonol synthase	-35.8	*III*IIIIIIIIII*IIIII	ath-miR160a
	FE898855	ADP-ribosylation factor	-36.1	III*IIIIIIIIIIIIIIIxII	ath-miR160a
	FE699157	Flavonol synthase	-35.8	*III*IIIIIIIIII*IIIII	ath-miR160a
	GD430519	Gibberellin 20-oxidase	-38.5	*IIIIIIIIIIIIIxIIxIII*	ath-miR160a
	GD485444	ADP-ribosylation factor	-36.1	III*IIIIIIIIIIIIIIIxII	ath-miR160a
	HO778921	ADP-ribosylation factor	-36.1	III*IIIIIIIIIIIIIIIxII	ath-miR160a
164	GW914283	Uncharacterized protein	-41.4	*IIIIIIIIIII*IIIIIIII	ath-miR164a
	HO787272	Light-regulated protein	-35.2	*IIIIxIIIxIIIIIIIIIIIII	ath-miR164a
	HO787076	Thioredoxin-like protein	-37.4	*IIIIxIIIIIIIIIIIIIIII	ath-miR164a
	HO780600	Probable S-acyltransferase	-35.2	*IIIIxIIIxIIIIIIIIIIIII	ath-miR164a
	HO780395	Two-component response regulator-like APRR1	-35.6	IIIIIIIIIxIIIIIIxIII*x	ath-miR164a
	HO783411	Casein kinase II subunit alpha-2	-35.4	II*IIIIIIIxIIIIIIIIIII	ath-miR164a
	HO785153	Uncharacterized protein	-35.2	*IIIIxIIIxIIIIIIIIIIIII	ath-miR164a
	HO785082	Uncharacterized protein	-35.2	*IIIIxIIIxIIIIIIIIIIIII	ath-miR164a
	HO775098	Uncharacterized protein	-35.2	*IIIIxIIIxIIIIIIIIIIIII	ath-miR164a
	HO775076	Uncharacterized protein	-35.2	*IIIIxIIIxIIIIIIIIIIIII	ath-miR164a
	HO775047	Uncharacterized protein	-35.2	*IIIIxIIIxIIIIIIIIIIIII	ath-miR164a
	HO775042	Uncharacterized protein	-35.2	*IIIIxIIIxIIIIIIIIIIIII	ath-miR164a
	HO775020	Uncharacterized protein	-35.2	*IIIIxIIIxIIIIIIIIIIIII	ath-miR164a
	HO775016	Uncharacterized protein	-35.2	*IIIIxIIIxIIIIIIIIIIIII	ath-miR164a
	HO774972	Uncharacterized protein	-35.2	*IIIIxIIIxIIIIIIIIIIIII	ath-miR164a
	HO774971	Uncharacterized protein	-35.2	*IIIIxIIIxIIIIIIIIIIIII	ath-miR164a
	HO777295	Uncharacterized protein	-35.2	*IIIIxIIIxIIIIIIIIIIIII	ath-miR164a
	HO777212	Uncharacterized protein	-35.2	*IIIIxIIIxIIIIIIIIIIIII	ath-miR164a
	HO776913	Uncharacterized protein	-35.2	*IIIIxIIIxIIIIIIIIIIIII	ath-miR164a
	HO776131	Uncharacterized protein	-35.2	*IIIIxIIIxIIIIIIIIIIIII	ath-miR164a
	HO776017	Uncharacterized protein	-35.2	*IIIIxIIIxIIIIIIIIIIIII	ath-miR164a
	HO779848	Uncharacterized protein	-35.2	*IIIIxIIIxIIIIIIIIIIIII	ath-miR164a
	HO778027	Uncharacterized protein	-35.2	*IIIIxIIIxIIIIIIIIIIIII	ath-miR164a
	HO777961	Plasma membrane ATPase	-35.2	*IIIIxIIIxIIIIIIIIIIIII	ath-miR164a
	HO775696	Uncharacterized protein	-35.2	*IIIIxIIIxIIIIIIIIIIIII	ath-miR164a
	HO775695	Uncharacterized protein	-35.2	*IIIIxIIIxIIIIIIIIIIIII	ath-miR164a
	HO775556	Uncharacterized protein	-35.2	*IIIIxIIIxIIIIIIIIIIIII	ath-miR164a
	HO775410	Uncharacterized protein	-35.2	*IIIIxIIIxIIIIIIIIIIIII	ath-miR164a
	HO775401	Uncharacterized protein	-35.2	*IIIIxIIIxIIIIIIIIIIIII	ath-miR164a
	HO775262	Uncharacterized protein	-35.2	*IIIIxIIIxIIIIIIIIIIIII	ath-miR164a
	HO775200	Uncharacterized protein	-38.1	*IIIIxIIIxIIIIIIIIIIIII	ath-miR164a
	HO236725	Transcriptional corepressor LEUNIG	-37.5	*IIIIxIIIxIIIIIIIIIIIII	ath-miR164a
	HO228653	E3 ubiquitin-protein ligase SINAT3	-35.7	*IIIIxIIIxIIIIIIIIIIIII	ath-miR164a
	GD535431	Casein kinase II subunit alpha-2	-35.4	*IIIIxIIIxIIIIIIIIIIIII	ath-miR164a
	FE683121	Two-component response regulator-like APRR1	-35.2	*IIIIIIIIxIIIIIIxIII*x	ath-miR164a
	FE683120	Two-component response regulator-like APRR2	-35.2	*IIIIIIIIxIIIIIIxIII*x	ath-miR164a
	FE683119	Two-component response regulator-like APRR3	-35.2	*IIIIIIIIxIIIIIIxIII*x	ath-miR164a
	FE709711	Transcription factor TCP9	-39.5	IIIIIIIIIIII*I*IIIIII	ath-miR164a
166	HO797252	DNA binding protein	-42.8	x*IIIIIIIIIIIIIIIIIII	ath-miR166a
	GW890960	Ubiquitin-fold modifier	-35.8	*IIIIIIIIxIIIxIIIIIIIII	ath-miR166a
	GW890775	Nuclear cap-binding protein subunit 2	-35.1	IIxIIIIIIIxIIII*IIIIIII	ath-miR166a
	GW892224	Phytochrome A-associated F-box protein	-35.8	IIIIIIxIIIIIIIIIxIxIIII	ath-miR166a
	HO797231	Nematode resistance protein-like HSPRO1	-35.8	x*IIIIIIIIIIIIIIIxIIII	ath-miR166a
	HO797063	Transcription factor bHLH3	-38.6	IIIIxIIIIIIIIIIIIIIII	ath-miR166a
	HO779319	Phytochrome A-associated F-box protein	-35.8	IIIIIIxIIIIIIIIIxIxIIII	ath-miR166a
	HO234585	CBL-interacting serine/threonine-protein kinase	-35.9	*IIIIIxIIIIIIIIIIIIII	ath-miR166a
	GD536008	Eukaryotic translation initiation factor 3 subunit B	-35.1	IIIIIIIIIIIIIII*III*x	ath-miR166a
	GD429404	Nuclear cap-binding protein subunit 2	-35.1	IIxIIIIIIIxIIII*IIIIIII	ath-miR166a
	GD331710	Nuclear cap-binding protein subunit 3	-35.1	IIxIIIIIIIxIIII*IIIIIII	ath-miR166a
	FE897021	Nuclear cap-binding protein subunit 4	-35.1	IIxIIIIIIIxIIII*IIIIIII	ath-miR166a
	EX305146	Phytochrome A-associated F-box protein	-35.8	IIIIIIxIIIIIIIIIxIxIIII	ath-miR166a
	CV535702	Phytochrome A-associated F-box protein	-35.8	IIIIIIxIIIIIIIIIxIxIIII	ath-miR166a
168	GW911854	Adenylate kinase	-36.8	x*IIII*IIIIIIIIIIII*x	ath-miR168a
	GW910807	Adenylate kinase	-36.8	x*IIII*IIIIIIIIIIII*x	ath-miR168a
	HO802876	Reticuline oxidase-like protein	-37.9	*IIIIIIII*IIIIIIIIIII	ath-miR168a
	HO796579	KH domain-containing protein	-35.7	*II*IIxIIIIIIIIIIIIII*	ath-miR168a
	HO790577	PHD finger protein	-35.8	IIIIIIIxIIIIIIIIIIII*x	ath-miR168a
	HO789766	Protein TOPLESS	-36.7	*IIIIIIIIIIIIIIIIIxII	ath-miR168a
	HO780822	KH domain-containing protein	-35.7	*II*IIxIIIIIIIIIIIIII*	ath-miR168a
	HO781153	Reticuline oxidase-like protein	-37.9	*IIIIIIII*IIIIIIIIIII	ath-miR168a
	HO788123	Reticuline oxidase-like protein	-37.2	x*IIIIxIIIIIIIIIIIIIII	ath-miR168a
	HO777791	Cation/calcium exchanger	-39.7	x*IIIII*IIIIIIIIIII*x	ath-miR168a
	HO236752	Auxin-binding protein	-36.8	*IIIIIIIIxIIII*IIIIIII	ath-miR168a
	HO225901	Auxin-binding protein	-36.8	*IIIIIIIIxIIII*IIIIIII	ath-miR168a
	HO225278	Auxin-binding protein	-36.8	*IIIIIIIIxIIII*IIIIIII	ath-miR168a
	FG230146	E3 ubiquitin-protein ligase	-35.1	x*IIIIIIIIIIIIIIxII*x	ath-miR168a
	FE706479	Eukaryotic initiation factor iso-4F subunit p82-34	-35.2	x*IIIIIIIIxIIIIIxIIIII	ath-miR168a
	FD797112	Ribulose bisphosphate carboxylase/oxygenase activase	-35.8	*III*IIIIIIIxIIIIIIII	ath-miR168a
	FD791720	Coatomer subunit beta'-3	-35.7	x*IIIIIIIIIIxIIIIIIII	ath-miR168a
	FD789834	Tubulin beta-1 chain	-35.4	x*IIIIIIIIIIxIIIIIIII	ath-miR168a
	FD790164	60S ribosomal protein	-36.4	*IIxIIIIIIIIIxIIIIIIII	ath-miR168a
	FD784118	Catalase-4	-36	x*IIIIIIIIIIxIIIIIIII	ath-miR168a
	FD786335	Ribulose bisphosphate carboxylase/oxygenase activase	-35.6	x*IIIIIIIIIIxIIIIIIII	ath-miR168a
	FD786475	Repetitive proline-rich cell wall protein	-35.7	II*IIIIIIIIIxIIIIIIII	ath-miR168a
	CV535019	Eukaryotic initiation factor iso-4F subunit p82-34	-35.2	x*IIIIIIIIxIIIIIxIIIII	ath-miR168a
	BQ481485	GDP-mannose 4,6 dehydratase 1	-35.8	*IIIIIIIIIIIxIIIII*III	ath-miR168a
169	FE695773	Uncharacterized protein	-37.2	IIIIIII*IIIIIIIIIIII*	ath-miR169b
	HO780546	Uncharacterized protein	-37.2	IIIIIII*IIIIIIIIIIII*	ath-miR169b
	HO792676	Uncharacterized protein	-36.9	IIIIIII*IIIIIIIIIIII*	ath-miR169b
	GW909803	Uncharacterized protein	-36.9	IIIIIII*IIIIIIIIIIII*	ath-miR169b
171	CA907977	Actin-1	-35.2	*IIIIIxIIIIIIIIIIIIII	ath-miR171b
172	CV542918	Uncharacterized protein	-40.7	IIIIIIIIIIIIIIIIIIIII	ptc-miR172g
319	FD782149	Uncharacterized protein	-40.3	*IIIIIIIIIIIIIIIxIIII	osa-miR319a
	HO784905	Ubiquitin-40S ribosomal protein	-35.2	IIIIII*IIIIIIII*IIII	mtr-miR319
	FE695548	Ubiquitin-40S ribosomal protein	-35.5	*IIIIIIIIIIIIxIIIIII*	mtr-miR319
	FE695547	Ubiquitin-40S ribosomal protein	-35.5	*IIIIIIIIIIIIxIIIIII*	mtr-miR319
	FE710837	Probable chlorophyll(ide) b reductase NYC1	-36.8	*IIIIIIIIIIIIxIIIIII*	mtr-miR319
	FE710836	Probable chlorophyll(ide) b reductase NYC2	-36.8	*IIIIIIIIIIIIxIIIIII*	mtr-miR319
	FD781022	Ubiquitin-activating enzyme E1	-35.5	xIIIIIIIIIIIIxIIIIII*	mtr-miR319
	CV538889	Ubiquitin-activating enzyme E1	-35.5	*IIIIIIIIIIIIxIIIIII*	mtr-miR319
	CV538888	Ubiquitin-activating enzyme E1	-35.5	*IIIIIIIIIIIIxIIIIII*	mtr-miR319
	AB020057	Probable chlorophyll(ide) b reductase NYC2	-36.8	*IIIIIIIIIIIIxIIIIII*	mtr-miR319
394	CV531774	Chaperone protein dnaJ 15	-35.9	*IIIIIIIIIIIxIIIIIII	ath-miR394a
399	HO796620	DAG protein	-36.9	*IIIxIIIIIIIIIIIIIIII	ath-miR399b
	CX129732	60S ribosomal protein	-37.2	*IIII*IIIIIIIIIIIIII*	ath-miR399b
408	CA900767	Carboxyvinyl-carboxyphosphonate phosphorylmutase	-40.3	*IxIIIIIIIIIIIIIIII*x	ppt-miR408b
	CA900768	Petal death protein	-40.3	*IxIIIIIIIIIIIIIIII*x	ppt-miR408b
	FE897733	Carboxyvinyl-carboxyphosphonate phosphorylmutase	-40.3	*IxIIIIIIIIIIIIIIII*x	ppt-miR408b
	FE899554	Carboxyvinyl-carboxyphosphonate phosphorylmutase	-40.3	*IxIIIIIIIIIIIIIIII*x	ppt-miR408b
	GD356929	Petal death protein	-40.3	*IxIIIIIIIIIIIIIIII*x	ppt-miR408b
	GD510051	Probable galacturonosyltransferase	-35.7	IIIIIIIxIIIIIIIIII*I*	ath-miR408
	GD553625	Ureide permease	-38.2	IIIIIIIIIIIIIIxIIII*x	ath-miR408
	GD557442	Zinc finger protein CONSTANS	-36.4	IIIIIIIIIIIxIIII*IIII	ath-miR408
	GD590974	Gibberellin 20 oxidase	-39.7	IIIIIIIIIIxIIIIIIxIIII	ppt-miR408b
	GD627081	Carboxyvinyl-carboxyphosphonate phosphorylmutase	-40.3	*IxIIIIIIIIIIIIIIII*x	ppt-miR408b
	GD638947	Probable xyloglucan endotransglucosylase/hydrolase protein	-41.2	IIIIIIIIIIIIIxIIIIII*x	ppt-miR408b
	GD643563	Probable protein phosphatase	-37.6	IIIIIIIIIIII*IIIIIII	ath-miR408
	HO781576	Uclacyanin	-40.4	IIIIIIIIIIIII*IIIIII*	ppt-miR408b
	HO780551	Carboxyvinyl-carboxyphosphonate phosphorylmutase	-40.3	*IxIIIIIIIIIIIIIIII*x	ppt-miR408b
	HO800426	Petal death protein	-40.3	*IxIIIIIIIIIIIIIIII*x	ppt-miR408b
	CV536388	Uncharacterized protein	-40.3	*IxIIIIIIIIIIIIIIII*x	ppt-miR408b
	CV541573	Uncharacterized protein	-40.4	IIIIIIIIIIIII*IIIIII*	ppt-miR408b
	FE710831	Uncharacterized protein	-36.2	IIIIIIIIIIIII*I*III*	ath-miR408
	FE710832	3-ketoacyl-CoA synthase	-36.2	IIIIIIIIIIIII*I*III*	ath-miR409
	GD628856	Uncharacterized protein	-42	IIIIIIIIIxIIIxIIIIIIIII	ppt-miR408b
	HO224704	Uncharacterized protein	-41.3	IIIxIIIIIIIIIIIIIII*	ath-miR408
	GW891804	Uncharacterized protein	-40.3	*IxIIIIIIIIIIIIIIII*x	ppt-miR408b
	GW885459	Uncharacterized protein	-40.3	*IxIIIIIIIIIIIIIIII*x	ppt-miR408b
	GW886502	Uncharacterized protein	-40.3	*IxIIIIIIIIIIIIIIII*x	ppt-miR408b
	GW908551	Uncharacterized protein	-40.3	*IxIIIIIIIIIIIIIIII*x	ppt-miR408b
	GW893846	Uncharacterized protein	-40.3	*IxIIIIIIIIIIIIIIII*x	ppt-miR408b
	GW905268	Uncharacterized protein	-35.3	IIIIIIIIIIIIIII*II*x	ath-miR408
	GW886832	Uncharacterized protein	-40.3	*IxIIIIIIIIIIIIIIII*x	ppt-miR408b
	GW890109	Uncharacterized protein	-40.3	*IxIIIIIIIIIIIIIIII*x	ppt-miR408b
	GW890536	Uncharacterized protein	-40.3	*IxIIIIIIIIIIIIIIII*x	ppt-miR408b
	GW887697	Uncharacterized protein	-40.3	*IxIIIIIIIIIIIIIIII*x	ppt-miR408b
	GW907105	Uncharacterized protein	-40.3	*IxIIIIIIIIIIIIIIII*x	ppt-miR408b
482	HO802052	F-box/kelch-repeat protein	-35.8	x*IIIIIIIIIIIIxIxIIIIII	gso-miR482a
	FE693115	Kinesin-like calmodulin-binding protein homolog	-35.9	x*IIIIIxIIIxIIIIIIIIIII	gso-miR482a
	FE694865	F-box/kelch-repeat protein	-35.8	x*IIIIIIIIIIIIxIxIIIIII	gso-miR482a
	FD781370	Serine acetyltransferase	-35.3	x*IIIIIIxIIIIxIIIIIIIII	gso-miR482a
	CA916316	BTB/POZ domain-containing protein	-35.3	x*IIIIIIIIIIIxIIIIIIxII	gso-miR482a
2118	HO806720	Protein SUPPRESSOR OF GENE SILENCING 3 homolog	-36.5	IIIxI*IIIIIIIIIIIIIIIII	pvu-miR2118
	HO804131	Uclacyanin-2	-36.1	*IIIIIIxIIIIIIIIIIIIII	pvu-miR2118
	HO794997	Blue-light photoreceptor PHR2	-36.9	*IIIII*IIIIIIII*IIIIII	pvu-miR2118
	HO799793	Carboxylesterase 1	-37	IIIIIIxIIIIIIIIIIxIIIII	pvu-miR2118
	HO789459	Peroxisomal membrane protein PEX14	-35.6	IIIIIIIIII*IIII*IIIII*	pvu-miR2118
	HO788660	Glycoprotein 3-alpha-L-fucosyltransferase A	-35.3	IIIIIIIIIIIIIxIIIIII*x	pvu-miR2118
	HO779997	Benzoyl coenzyme A: Benzyl alcohol benzoyl transferase	-39.8	III*IIIIIIIIIIIIIIIIII	pvu-miR2118
	HO779379	Leucine-rich repeat extensin-like protein	-39.7	x*IIIIxIIIIIIIIIIIIIII	pvu-miR2118
	HO777656	Blue-light photoreceptor PHR2	-36.9	*IIIII*IIIIIIII*IIIIII	pvu-miR2118
	FD796996	Beta-amylase	-35.1	*IIIIIIIIIxIIIIIIIII*x	pvu-miR2118
	FD783655	Probable carboxylesterase	-35.1	IIIIIIIIIIIIIxIIIII*I*	pvu-miR2118
	FD784980	Probable carboxylesterase	-35.1	IIIIIIIIIIIIIxIIIII*I*	pvu-miR2118
	FD784975	Probable carboxylesterase	-35.1	IIIIIIIIIIIIIxIIIII*I*	pvu-miR2118
	FD786224	Probable carboxylesterase	-35.1	IIIIIIIIIIIIIxIIIII*I*	pvu-miR2118
	CV537942	Putative fucosyltransferase-like protein	-35.3	IIIIIIIIIIIIIxIIIIII*x	pvu-miR2118
	CV534954	Putative fucosyltransferase-like protein	-35.3	IIIIIIIIIIIIIxIIIIII*x	pvu-miR2118
	CV530209	Blue-light photoreceptor PHR2	-36.9	*IIIII*IIIIIIII*IIIIII	pvu-miR2118
2119	HO801647	Actin-depolymerizing factor	-36	*I*IIIIIIIIIIIIIII*III	gma-miR2119
	HO799329	Probable rhamnose biosynthetic enzyme	-36.1	x*IIIIIIIIIIIIIIIIIII	gma-miR2119
	HO786604	Actin-depolymerizing factor	-36	*I*IIIIIIIIIIIIIII*III	gma-miR2119
	HO780231	Probable rhamnose biosynthetic enzyme	-36.1	x*IIIIIIIIIIIIIIIIIII	gma-miR2119
	FG229084	Probable rhamnose biosynthetic enzyme	-36.1	x*IIIIIIIIIIIIIIIIIII	gma-miR2119
166b*	HO775408	Uncharacterized protein	-37.1	IIIxIIIIIIIII*IIIIIIII	aly-miR166b*
	HO775394	Uncharacterized protein	-37.1	IIIxIIIIIIIII*IIIIIIII	aly-miR166b*
	HO775370	Uncharacterized protein	-37.1	IIIxIIIIIIIII*IIIIIIII	aly-miR166b*
	HO775330	Uncharacterized protein	-37.1	IIIxIIIIIIIII*IIIIIIII	aly-miR166b*
	HO775320	Uncharacterized protein	-37.1	IIIxIIIIIIIII*IIIIIIII	aly-miR166b*
	HO775315	Uncharacterized protein	-37.1	IIIxIIIIIIIII*IIIIIIII	aly-miR166b*
	HO775271	Uncharacterized protein	-37.1	IIIxIIIIIIIII*IIIIIIII	aly-miR166b*
	FD797719	Photosystem I reaction center subunit XI	-36.2	IIIIIIII*IIIIII*IIIII	aly-miR166b*
	FD795134	Uncharacterized protein	-37.1	IIIxIIIIIIIII*IIIIIIII	aly-miR166b*
	FD795128	Uncharacterized protein	-37.1	IIIxIIIIIIIII*IIIIIIII	aly-miR166b*
	FD786259	Photosystem I reaction center subunit XI	-36.2	IIIIIIII*IIIIII*IIIII	aly-miR166b*
	FD783827	Photosystem I reaction center subunit XI	-36.2	IIIIIIII*IIIIII*IIIII	aly-miR166b*
	FD785139	Photosystem I reaction center subunit XI	-36.2	IIIIIIII*IIIIII*IIIII	aly-miR166b*
	CB543071	Uncharacterized protein	-37.1	IIIxIIIIIIIII*IIIIIIII	aly-miR166b*
	CA911377	Uncharacterized protein	-37.1	IIIxIIIIIIIII*IIIIIIII	aly-miR166b*
	CA902123	Profilin-1	-35.2	IIIIIxIIIIIIIIIIIIxI*	aly-miR166b*
	FE691209	DNA-directed RNA polymerase II subunit RPB3-A	-35	x*IIIIIIIxIIIIIIIIIIII	aly-miR166b*
	CV534866	Uncharacterized membrane protein At1g16860	-35.4	*IIIII*IIIIIIIIIxIIII	aly-miR166b*
	CV531618	DNA-directed RNA polymerase II subunit RPB3-A	-35	x*IIIIIIIxIIIIIIIIIIII	aly-miR166b*
	CA902499	Probable WRKY transcription factor	-36	II*IIIxIIIIIIIIIIIIxIII	aly-miR166b*
166m*	HO240259	Blue copper protein	-37.4	IIIIIxIIIIIIIIIIIxIIII	aly-miR166m*
	FD781293	Cytochrome P450 71A1	-39.4	IIxIIIIIIIIIIIIIIIIxIII	aly-miR166m*
168a*	FE709937	FAD-linked sulfhydryl oxidase	-35.8	IIIIIIIIIIIIxIIIxIIIIII	aly-miR168a*
171a*	GW893443	Basic 7S globulin	-36.9	IIIIIIIIIIIIIIIIIII*x	aly-miR171a*
	HO798961	Uncharacterized tatC-like protein ymf16	-35.4	IIIIIIIIIIIIIIIxIIIII	aly-miR171a*
	HO790543	Probable inactive purple acid phosphatase	-35.6	*IIIIIIIIIIIIIIIIII*x	aly-miR171a*
	HO782832	Uncharacterized tatC-like protein ymf16	-35.4	IIIIIIIIIIIIIIIxIIIII	aly-miR171a*
	GD392504	Polygalacturonase QRT3	-35.4	*IIIIIxIIIIIIIIIIII*x	aly-miR171a*
482*	CV536917	60s acidic ribosomal protein	-35	*II*IIxIIIIIIIIIIIIIIII	pvu-miR482*
	CV532237	GTP-binding nuclear protein Ran-3	-35.3	*IIxI*IIIIIIIIIII*IIII	pvu-miR482*
	CV531090	Protein phosphatase	-35.4	*IIIxIIII*IxIIIIIIIIIII	pvu-miR482*
	CA907940	GTP-binding nuclear protein Ran-3	-35.3	*IIxI*IIIIIIIIIII*IIII	pvu-miR482*
	CA907929	GTP-binding nuclear protein Ran-3	-35.3	*IIxI*IIIIIIIIIII*IIII	pvu-miR482*
	CA907928	GTP-binding nuclear protein Ran-3	-35.3	*IIxI*IIIIIIIIIII*IIII	pvu-miR482*
	CA903781	60s acidic ribosomal protein	-35	*II*IIxIIIIIIIIIIIIIIII	pvu-miR482*
	CA903780	60s acidic ribosomal protein	-35	*II*IIxIIIIIIIIIIIIIIII	pvu-miR482*
	CA903779	60s acidic ribosomal protein	-35	*II*IIxIIIIIIIIIIIIIIII	pvu-miR482*
	CA903778	60s acidic ribosomal protein	-35	*II*IIxIIIIIIIIIIIIIIII	pvu-miR482*
	CA903777	60s acidic ribosomal protein	-35	*II*IIxIIIIIIIIIIIIIIII	pvu-miR482*
	CA903773	60s acidic ribosomal protein	-35	*II*IIxIIIIIIIIIIIIIIII	pvu-miR482*
	CA903772	60s acidic ribosomal protein	-35	*II*IIxIIIIIIIIIIIIIIII	pvu-miR482*
	CA903771	60s acidic ribosomal protein	-35	*II*IIxIIIIIIIIIIIIIIII	pvu-miR482*
	CA903770	60s acidic ribosomal protein	-35	*II*IIxIIIIIIIIIIIIIIII	pvu-miR482*
	CA903768	60s acidic ribosomal protein	-35	*II*IIxIIIIIIIIIIIIIIII	pvu-miR482*
	CA903767	60s acidic ribosomal protein	-35	*II*IIxIIIIIIIIIIIIIIII	pvu-miR482*
	CA903766	60s acidic ribosomal protein	-35	*II*IIxIIIIIIIIIIIIIIII	pvu-miR482*
	CA903765	60s acidic ribosomal protein	-35	*II*IIxIIIIIIIIIIIIIIII	pvu-miR482*
	CA903764	60s acidic ribosomal protein	-35	*II*IIxIIIIIIIIIIIIIIII	pvu-miR482*
	CA903763	60s acidic ribosomal protein	-35	*II*IIxIIIIIIIIIIIIIIII	pvu-miR482*
	CA903762	60s acidic ribosomal protein	-35	*II*IIxIIIIIIIIIIIIIIII	pvu-miR482*
	CA899881	60s acidic ribosomal protein	-35	*II*IIxIIIIIIIIIIIIIIII	pvu-miR482*
	CA898575	GTP-binding nuclear protein Ran-3	-35.3	*IIxI*IIIIIIIIIII*IIII	pvu-miR482*
	CA897500	60s acidic ribosomal protein	-35	*II*IIxIIIIIIIIIIIIIIII	pvu-miR482*
	CA897498	60s acidic ribosomal protein	-35	*II*IIxIIIIIIIIIIIIIIII	pvu-miR482*
	CA897497	60s acidic ribosomal protein	-35	*II*IIxIIIIIIIIIIIIIIII	pvu-miR482*
	CA897496	60s acidic ribosomal protein	-35	*II*IIxIIIIIIIIIIIIIIII	pvu-miR482*
	CA897495	60s acidic ribosomal protein	-35	*II*IIxIIIIIIIIIIIIIIII	pvu-miR482*
	CA897494	60s acidic ribosomal protein	-35	*II*IIxIIIIIIIIIIIIIIII	pvu-miR482*
	CA897493	60s acidic ribosomal protein	-35	*II*IIxIIIIIIIIIIIIIIII	pvu-miR482*
	CA897492	60s acidic ribosomal protein	-35	*II*IIxIIIIIIIIIIIIIIII	pvu-miR482*
	CA897491	60s acidic ribosomal protein	-35	*II*IIxIIIIIIIIIIIIIIII	pvu-miR482*
	CA897489	60s acidic ribosomal protein	-35	*II*IIxIIIIIIIIIIIIIIII	pvu-miR482*
iso482	HO796581	Splicing factor U2af large subunit B	-37.7	*IIIIIIIxIIIIIIIIIIII*x	pvu-isomiR482
	HO780569	Chlorophyll a-b binding protein	-35.6	IIII*IIIIxIIIIxIIIIIIII	pvu-isomiR482
	FE688432	Uncharacterized protein	-37	*IIIxIIIIIxIIIIIIIIIIII	pvu-isomiR482
iso482*	HO797073	Probable plastid-lipid-associated protein	-35.8	IIIIxIIIxIIIIIIIIIIII*	pvu-isomiR482*
	HO782467	Probable plastid-lipid-associated protein	-35.8	IIIIxIIIxIIIIIIIIIIII*	pvu-isomiR482*
	HO779920	Probable plastid-lipid-associated protein	-35.8	IIIIxIIIxIIIIIIIIIIII*	pvu-isomiR482*
iso4376	FE710336	Homeobox-leucine zipper protein ANTHOCYANINLESS	-36.2	x*IIIIIxIIIIIIIIIII*x	pvu-isomiR 4376
iso1510b	GW901715	Cysteine desulfurase	-37.3	*IIIIIIIIIIIIIIIIIIII	pvu-isomiR1510b
	GW911710	Cysteine desulfurase	-37.3	*IIIIIIIIIIIIIIIIIIII	pvu-isomiR1510b
	FE699678	Cysteine desulfurase	-37.3	*IIIIIIIIIIIIIIIIIIII	pvu-isomiR1510b
	FE699677	Cysteine desulfurase	-37.3	*IIIIIIIIIIIIIIIIIIII	pvu-isomiR1510b
	FE699675	Cysteine desulfurase	-37.3	*IIIIIIIIIIIIIIIIIIII	pvu-isomiR1510b
iso2199a	GW911526	Cation/H(+) antiporter	-36.2	*IIIIIIIIIIIIIIIIIIII	pvu-isomiR 2199a
	HO781044	NAC domain-containing protein	-35.7	IIIxIIIIIIIIIIIIIIIxII	pvu-isomiR 2199a
	FE707756	Transcription factor bHLH19	-36.3	IIIIIIIII*IIIIIIIIIII	pvu-isomiR 2199a
	FE707755	Transcription factor bHLH19	-36.3	IIIIIIIII*IIIIIIIIIII	pvu-isomiR 2199a
	FE707754	Transcription factor bHLH19	-36.3	IIIIIIIII*IIIIIIIIIII	pvu-isomiR 2199a
	FE696290	NAC domain-containing protein	-35.7	IIIxIIIIIIIIIIIIIIIxII	pvu-isomiR 2199a
	CA902611	ADP-ribosylation factor GTPase-activating protein AGD2	-35.2	*IIIIIIxIIIIIIIIIIIIII	pvu-isomiR 2199a
iso1310	GW888093	Metallothionein-like protein	-35	IIIIIIIII*IIIIIIxI*III	pvu-isomiR1310
	GW894326	Uncharacterized protein	-35	x*IIIxIIIIxIIIIII*IIIII	pvu-isomiR1310
	GW906047	Uncharacterized protein	-35	x*IIIxIIIIxIIIIII*IIIII	pvu-isomiR1310
	GW890707	Metallothionein-like protein type	-35	IIIIIIIII*IIIIIIxI*III	pvu-isomiR1310
	GW900240	Metallothionein-like protein type	-35	IIIIIIIII*IIIIIIxI*III	pvu-isomiR1310
	GW908101	Glucose-1-phosphate adenylyltransferase large subunit 1	-36.7	*IIxIIIIxIIIIIIIxIIIII*	pvu-isomiR1310
	HO807053	Sphingoid long-chain bases kinase 1	-36.1	*IIxII*IIIIIIIIIIIIII	pvu-isomiR1310
	HO806702	Protochlorophyllide reductase B	-36.1	*IIxII*IIIIIIIIIIIIII	pvu-isomiR1310
	HO808548	Ribulose bisphosphate carboxylase small chain 1	-36.1	*IIxII*IIIIIIIIIIIIII	pvu-isomiR1310
	HO808466	Zinc finger protein CONSTANS-LIKE 5	-36.8	*IIII*IIIIII*IIIIIIII	pvu-isomiR1310
	HO805963	Photosystem II CP43 chlorophyll apoprotein	-36.1	*IIxII*IIIIIIIIIIIIII	pvu-isomiR1310
	HO802540	Glyceraldehyde-3-phosphate dehydrogenase B	-36.1	*IIxII*IIIIIIIIIIIIII	pvu-isomiR1310
	HO802333	Ribulose bisphosphate carboxylase	-36.1	*IIxII*IIIIIIIIIIIIII	pvu-isomiR1310
	HO807565	S-adenosylmethionine synthase	-36.1	*IIxII*IIIIIIIIIIIIII	pvu-isomiR1310
	HO804785	F-box protein SKIP8	-37.2	x*IIIxIIIIIIIIIIIII*II	pvu-isomiR1310
	HO797161	Probable inactive purple acid phosphatase 1	-36.1	*IIxII*IIIIIIIIIIIIII	pvu-isomiR1310
	HO797058	Trihelix transcription factor GT-2	-36.1	*IIxII*IIIIIIIIIIIIII	pvu-isomiR1310
	HO800726	Subtilisin-like protease	-35.7	IIIxIIII*IIIIIIIIIIIII	pvu-isomiR1310
iso166a	HO803948	Pentatricopeptide repeat-containing protein	-35.1	IIxIxIIIIIIxIIII*IIIIIII	pvu-isomiR166a
	HO796576	65-kDa microtubule-associated protein	-37.6	IIIIIIIIIIIII*IIxIIIII	pvu-isomiR166a
	HO795115	Probable rhamnose biosynthetic enzyme	-36	*IIxIIIIIIIIIIxIIIxIIIII	pvu-isomiR166a
	HO790796	Photosystem I reaction center subunit II	-38.6	IIIIIIII*IxIIIIIIIIIII	pvu-isomiR166a
	HO784292	Ubiquitin carboxyl-terminal hydrolase	-40	IIIIIIIIIIIIxIIxIIIIII	pvu-isomiR166a
	HO780586	Probable rhamnose biosynthetic enzyme	-36	*IIxIIIIIIIIIIxIIIxIIIII	pvu-isomiR166a
	HO777870	65-kDa microtubule-associated protein	-37.6	IIIIIIIIIIIII*IIxIIIII	pvu-isomiR166a
	HO228598	Cysteine synthase	-36.2	x*IIIIIIIIIIIIII*II*x	pvu-isomiR166a
	GD648402	Enolase	-42.3	IIIIIIIIIIIIIIIIIxIIII	pvu-isomiR166a
	GD631782	Enolase	-35.3	*IIIIIIIxIIIIIIIIxIIII	pvu-isomiR166a
	GD497890	Flavanone 3-dioxygenase	-37.2	*IIIIIIIIIIIIIIxIxIIII	pvu-isomiR166a
	GD446148	Flavanone 3-dioxygenase	-35.5	IIIIIIIxIIIIIIIIxIxIIII	pvu-isomiR166a
	FE707549	Probable carboxylesterase	-35.3	IIIIIIIIIIIIxIII*IIxIII	pvu-isomiR166a
	FE674541	Glutamyl-tRNA reductase	-38.2	IIIIIIIIIIxIIIIIIIII*x	pvu-isomiR166a
	CX129806	Pumilio homolog	-35.9	IIxIIIIIIIIIIIIIIxIIxIII	pvu-isomiR166a
iso171c	HO787515	TP-dependent Clp protease ATP-binding subunit clpC homolog	-35.3	IIIIIxIIIIIIIIIIIIIIII	pvu-isomiR171c
iso169a	GW888970	Chlorophyll a-b binding protein	-35.1	IIIIIxIIIIIIIIIxIIIIII	pvu-isomiR169a
	GW888770	Chlorophyll a-b binding protein	-35.1	IIIIIxIIIIIIIIIxIIIIII	pvu-isomiR169a
	GW888504	Transcription factor MYB44	-35.9	IIIIIIIIIIII*III*III*	pvu-isomiR169a
	GW901512	Chlorophyll a-b binding protein	-35.1	IIIIIxIIIIIIIIIxIIIIII	pvu-isomiR169a
	GW884441	Alpha-soluble NSF attachment protein	-36.4	x*IIIIIIIxIIIIIIIIII*x	pvu-isomiR169a
	GW887461	Transcription factor MYB44	-35.9	IIIIIIIIIIII*III*III*	pvu-isomiR169a
	GW902167	Chlorophyll a-b binding protein	-35.1	IIIIIxIIIIIIIIIxIIIIII	pvu-isomiR169a
	GW894123	Chlorophyll a-b binding protein	-35.1	IIIIIxIIIIIIIIIxIIIIII	pvu-isomiR169a
	GW890644	Chlorophyll a-b binding protein	-35.1	IIIIIxIIIIIIIIIxIIIIII	pvu-isomiR169a
	GW890088	Transcription factor MYB44	-36.1	IIIIIIxIIIIIIIII*IxIII	pvu-isomiR169a
iso396a	FE710233	Benzoyl coenzyme A: Benzyl alcohol benzoyl transferase	-37.4	IIIIIII*IIIIIIIIIIIII	pvu-isomiR396a
	FE684755	Benzoyl coenzyme A: Benzyl alcohol benzoyl transferase	-37.4	IIIIIII*IIIIIIIIIIIII	pvu-isomiR396a
	FE684754	Benzoyl coenzyme A: Benzyl alcohol benzoyl transferase	-37.4	IIIIIII*IIIIIIIIIIIII	pvu-isomiR396a
	GW910490	Dehydration-responsive element-binding protein 2C	-38.2	*IIIIIxIIIIIIIIIII*II	pvu-isomiR396a
	GW891265	Eukaryotic translation initiation factor 5A-2	-35.4	IIIIII*IxIIIIIIII*III*	pvu-isomiR396a
	GW894469	Putative dehydration-responsive element-binding protein 2H	-38.2	*IIIIIxIIIIIIIIIII*II	pvu-isomiR396a
	GW900618	SKP1-interacting partner 15	-37.1	IIIIIIIxIIIIIIIIIIII*x	pvu-isomiR396a
	GW885692	Putative dehydration-responsive element-binding protein 2H	-38.2	*IIIIIxIIIIIIIIIII*II	pvu-isomiR396a
	HO796863	Protein RIK	-35.3	*IIIIII*IIIIIIIIIIIII	pvu-isomiR396a
	HO798855	Dehydration-responsive element-binding protein 2C	-38.2	*IIIIIxIIIIIIIIIII*II	pvu-isomiR396a
	HO794741	NADH-ubiquinone oxidoreductase chain 4	-36.7	x*IIxIxIIIIIIIIxIIIIIIII	pvu-isomiR396a
	HO799913	Protein RIK	-35.3	*IIIIII*IIIIIIIIIIIII	pvu-isomiR396a
