# Supplementary material for: Identification and characterization of microRNAs in Phaseolus vulgaris by high-throughput sequencing
Source: BMC Genomics. 2012 Mar 6;13:83. doi: 10.1186/1471-2164-13-83 (PMC3359237; doi:10.1186/1471-2164-13-83)
Supplement: Additional file 6 — Putative targets for novel miRNAs identified in Phaseolus. Predicted putative targets for novel miRNAs in common bean based on EST of the genus Phaseolus. MicroRNA sequences in 3'-5' sense were used to represent miRNA:target pairing. Crosses (x) and asterisks (*) denote one-nucleotide wobbles and mismatches, respectively. G:U base pairing is not considered a mismatch (|) [file 1471-2164-13-83-S6.XLSX]

## Sheet: Sheet1
Additional file 6. Putative targets for novel miRNAs identified in Phaseolus.
Novel	ESTs	ESTs	MFE	miRNA: target pairing
MiRNA	(gb)	Annotation	(kcal/mol)	(miRNA 3´-5´)
pvu_10	CB540098	Probable aquaporin PIP-type 7a	-36.4	*IIIIIIIIIIIIIIIIIxII
	CB540153	Probable aquaporin PIP-type 7a	-36.4	*IIIIIIIIIIIIIIIIIxII
	CB540410	Probable aquaporin PIP-type 7a	-36.4	*IIIIIIIIIIIIIIIIIxII
	CB542551	Tubby-like F-box protein 3	-35.4	*IIIIIIIIIIIxIIIIIIII*
	CV529188	ATP synthase delta chain	-36.4	IIIIIIIIIxIIIIIII*I*II
	CV532309	GEM-like protein	-36.8	*II*IIIIIIIIIIIIIIIII
	CV532465	Probable aquaporin PIP-type 7a	-36.4	*IIIIIIIIIIIIIIIIIxII
	CV541125	GEM-like protein	-36.8	*II*IIIIIIIIIIIIIIIII
	CV543940	GEM-like protein	-36.8	*II*IIIIIIIIIIIIIIIII
	CV544269	GEM-like protein	-36.8	*II*IIIIIIIIIIIIIIIII
	EE743322	Probable aquaporin PIP-type 7a	-36.4	*IIIIIIIIIIIIIIIIIxII
	EE743323	Probable aquaporin PIP-type 7a	-36.4	*IIIIIIIIIIIIIIIIIxII
	EH040542	Probable aquaporin PIP-type 7a	-36.4	*IIIIIIIIIIIIIIIIIxII
	EX303612	Probable aquaporin PIP-type 7a	-36.4	*IIIIIIIIIIIIIIIIIxII
	EX303700	Probable aquaporin PIP-type 7a	-36.4	*IIIIIIIIIIIIIIIIIxII
	EX304598	Probable aquaporin PIP-type 7a	-36.4	*IIIIIIIIIIIIIIIIIxII
	EX304897	Probable aquaporin PIP-type 7a	-36.4	*IIIIIIIIIIIIIIIIIxII
	EX305346	Probable aquaporin PIP-type 7a	-36.4	*IIIIIIIIIIIIIIIIIxII
	EX305594	Probable aquaporin PIP-type 7a	-36.4	*IIIIIIIIIIIIIIIIIxII
	FD794986	Probable aquaporin PIP-type 7a	-36.4	*IIIIIIIIIIIIIIIIIxII
	FD795159	Probable aquaporin PIP-type 7a	-36.4	*IIIIIIIIIIIIIIIIIxII
	FE897495	Probable aquaporin PIP-type 7a	-36.4	*IIIIIIIIIIIIIIIIIxII
	FE897222	Probable aquaporin PIP-type 7a	-36.4	*IIIIIIIIIIIIIIIIIxII
	FE899261	Probable aquaporin PIP-type 7a	-36.4	*IIIIIIIIIIIIIIIIIxII
	FE898793	Probable aquaporin PIP-type 7a	-36.4	*IIIIIIIIIIIIIIIIIxII
	FE898376	Probable aquaporin PIP-type 7a	-36.4	*IIIIIIIIIIIIIIIIIxII
	FE898173	Probable aquaporin PIP-type 7a	-36.4	*IIIIIIIIIIIIIIIIIxII
	FE898190	Probable aquaporin PIP-type 7a	-36.4	*IIIIIIIIIIIIIIIIIxII
	FE898198	Probable aquaporin PIP-type 7a	-36.4	*IIIIIIIIIIIIIIIIIxII
	FE898205	Probable aquaporin PIP-type 7a	-36.4	*IIIIIIIIIIIIIIIIIxII
	FE899075	Probable aquaporin PIP-type 7a	-36.4	*IIIIIIIIIIIIIIIIIxII
	FE899928	Probable aquaporin PIP-type 7a	-36.4	*IIIIIIIIIIIIIIIIIxII
	FE899942	Probable aquaporin PIP-type 7a	-36.4	*IIIIIIIIIIIIIIIIIxII
	FE899723	Probable aquaporin PIP-type 7a	-36.4	*IIIIIIIIIIIIIIIIIxII
	FE899531	Probable aquaporin PIP-type 7a	-36.4	*IIIIIIIIIIIIIIIIIxII
	FE898677	Probable aquaporin PIP-type 7a	-36.4	*IIIIIIIIIIIIIIIIIxII
	FE898470	Probable aquaporin PIP-type 7a	-36.4	*IIIIIIIIIIIIIIIIIxII
	FE897829	Probable aquaporin PIP-type 7a	-36.4	*IIIIIIIIIIIIIIIIIxII
	FE897857	Probable aquaporin PIP-type 7a	-36.4	*IIIIIIIIIIIIIIIIIxII
	FE898967	Probable aquaporin PIP-type 7a	-36.4	*IIIIIIIIIIIIIIIIIxII
	FE898727	Probable aquaporin PIP-type 7a	-36.4	*IIIIIIIIIIIIIIIIIxII
	FE898351	Probable aquaporin PIP-type 7a	-36.4	*IIIIIIIIIIIIIIIIIxII
	FE711151	Serine/threonine-protein phosphatase BSL3	-35.1	*IIIII*IIIIIIIII*IIII
	FE684802	E3 ubiquitin-protein ligase SDIR1	-35.9	*IIII*III*IIIIIIIIIII
	FE684804	E3 ubiquitin-protein ligase SDIR1	-35.9	*IIII*III*IIIIIIIIIII
	FE684805	E3 ubiquitin-protein ligase SDIR1	-35.9	*IIII*III*IIIIIIIIIII
	FE699689	GEM-like protein	-36.8	*II*IIIIIIIIIIIIIIIII
	FE699690	GEM-like protein	-36.8	*II*IIIIIIIIIIIIIIIII
	FE699691	GEM-like protein	-36.8	*II*IIIIIIIIIIIIIIIII
	FE699692	GEM-like protein	-36.8	*II*IIIIIIIIIIIIIIIII
	FE699693	GEM-like protein	-35.3	*II*IIIIIIIIIIIIIIIII
	FE699694	GEM-like protein	-36.8	*II*IIIIIIIIIIIIIIIII
	FE699695	GEM-like protein	-36.8	*II*IIIIIIIIIIIIIIIII
	FE684959	Probable aquaporin PIP-type 7a	-36.4	*IIIIIIIIIIIIIIIIIxII
	FE684960	Probable aquaporin PIP-type 7a	-36.4	*IIIIIIIIIIIIIIIIIxII
	HO778860	Bifunctional purple acid phosphatase	-37.6	*IIIIIIIIIIIIxIIIIIII*
	HO781786	Bifunctional purple acid phosphatase	-37.6	*IIIIIIIIIIIIxIIIIIII*
	HO781809	6-phosphofructokinase	-35.6	*IIIIIIxIIIIIIIIIIIIIx
	HO782538	Bifunctional purple acid phosphatase	-37.6	*IIIIIIIIIIIIxIIIIIII*
	HO788509	Bifunctional purple acid phosphatase	-37.6	*IIIIIIIIIIIIxIIIIIII*
	HO799120	6-phosphofructokinase	-35.6	*IIIIIIxIIIIIIIIIIIIIx
	HO794210	Probable aquaporin PIP-type 7a	-36.4	*IIIIIIIIIIIIIIIIIxII
	HO794538	Bifunctional purple acid phosphatase	-37.6	*IIIIIIIIIIIIxIIIIIII*
	GW887357	E3 ubiquitin-protein ligase SDIR1	-35.9	*IIII*III*IIIIIIIIIII
pvu_11	BQ481807	U-box domain-containing protein	-36.6	IIIIIIxIxIIIIIIIIIIIIxII
	CA899413	UPF0136 membrane protein	-35.9	IIIIIIxIxIIIIIIIIIIIIxII
	CV535044	UPF0136 membrane protein	-35.9	IIIIIIxIxIIIIIIIIIIIIxII
	CV536430	UPF0136 membrane protein	-35.9	IIIIIIxIxIIIIIIIIIIIIxII
	CV536566	UPF0136 membrane protein	-35.9	IIIIIIxIxIIIIIIIIIIIIxII
	CV536687	UPF0136 membrane protein	-35.9	IIIIIIxIxIIIIIIIIIIIIxII
	CV541057	UPF0136 membrane protein	-35.9	IIIIIIxIxIIIIIIIIIIIIxII
	FD795079	Anthocyanidin 3-O-glucosyltransferase	-35	IIIII*IIIIII*IIIIIxIIIII
	FE700344	Mitogen-activated protein kinase kinase	-35.9	*IIIIIIIIIxIIIIIxIxIIIIIIII
	HO777826	Anthocyanidin 3-O-glucosyltransferase	-35	IIIII*IIIIII*IIIIIxIIIII
	HO781257	Mitogen-activated protein kinase kinase	-35.9	*IIIIIIIIIxIIIIIxIxIIIIIIII
	HO781983	UPF0136 membrane protein	-35.9	IIIIIIxIxIIIIIIIIIIIIxII
	HO782269	U-box domain-containing protein	-38.9	IIIIIIxIxIIIIIIIIIIIIxII
	HO780506	UDP-glycosyltransferase 72E1	-35	IIIII*IIIIII*IIIIIxIIIII
	HO792867	Anthocyanidin 3-O-glucosyltransferase	-35	IIIII*IIIIII*IIIIIxIIIII
	HO795015	Importin subunit alpha-1	-36.1	*IIIIII*IIIIIIIII*IIIIII
	HO797766	Auxin response factor	-35.4	IIIIIIIII*IIIIIxIIIII*II*
	HO798080	U-box domain-containing protein	-38.9	IIIIIIxIxIIIIIIIIIIIIxII
	HO796365	Anthocyanidin 3-O-glucosyltransferase	-35	IIIII*IIIIII*IIIIIxIIIII
	HO798270	UPF0136 membrane protein	-35.9	IIIIIIxIxIIIIIIIIIIIIxII
	GW890440	UPF0136 membrane protein	-35.9	IIIIIIxIxIIIIIIIIIIIIxII
	GW888990	UPF0136 membrane protein	-35.9	IIIIIIxIxIIIIIIIIIIIIxII
	GW889007	UPF0136 membrane protein	-35.9	IIIIIIxIxIIIIIIIIIIIIxII
pvu_17	CA896748	Cytochrome P450	-35.7	*II*IIxIIIIIIIIIIIIII*
	CA910095	Zinc transporter 1	-35.8	*III*IIII*IIIIIIIIIII
	CB542551	Ethylene-responsive transcription factor	-36	*IIIIIIIIIIIIIxIIIIII*
	CV529188	Actin-related protein	-36.6	IIIIIIIIIxIIIIIII*I*II
	CV535649	Eukaryotic translation initiation factor	-38	*IIIIIIIIIIIIxIIIIIII*
	CV539648	Probable aquaporin PIP2-4	-36.2	*IIII*IIIIIIIII*IIII*
	CV540085	Secologanin synthase	-38.6	*IIIIIIIIIIIIIIIxIIII*
	FE898298	Putative transcription elongation factor	-36	*II*IIIIIIIIIIII*IIII
	FE685486	9-cis-epoxycarotenoid dioxygenase NCED1	-35.6	IIIIIIIIIIIIIII*IIxII
	FE675738	SEC12-like protein	-36	*II*IIIIIIIIIIII*IIII
	FE676128	DNA repair protein	-36	*II*IIIIIIIIIIII*IIII
	FE676129	Non-specific lipid-transfer protein	-36	*II*IIIIIIIIIIII*IIII
	FE676130	NADH dehydrogenase [ubiquinone] 1 beta subcomplex subunit 3-A	-36	*II*IIIIIIIIIIII*IIII
	FE676131	Aquaporin PIP2-7	-36	*II*IIIIIIIIIIII*IIII
	FE676132	NADH dehydrogenase [ubiquinone] 1 beta subcomplex subunit 3-B	-36	*II*IIIIIIIIIIII*IIII
	FE676133	ABC transporter C family member	-36	*II*IIIIIIIIIIII*IIII
	FE676134	ABC transporter C family member	-36	*II*IIIIIIIIIIII*IIII
	FE676135	V-type proton ATPase 16 kDa proteolipid subunit	-36	*II*IIIIIIIIIIII*IIII
	FE676136	Histidinol dehydrogenase	-36	*II*IIIIIIIIIIII*IIII
	FE676137	Non-specific lipid-transfer protein	-36	*II*IIIIIIIIIIII*IIII
	FE676138	Non-specific lipid-transfer protein	-36	*II*IIIIIIIIIIII*IIII
	FE676139	FAD-linked sulfhydryl oxidase ERV1	-36	*II*IIIIIIIIIIII*IIII
	FE676140	Zeatin O-glucosyltransferase	-36	*II*IIIIIIIIIIII*IIII
	FE676141	Non-specific lipid-transfer protein	-36	*II*IIIIIIIIIIII*IIII
	FE676142	14-3-3-like protein B	-36	*II*IIIIIIIIIIII*IIII
	FE676143	NADH dehydrogenase [ubiquinone] 1 beta subcomplex subunit 3-A	-36	*II*IIIIIIIIIIII*IIII
	FE676144	NADP-dependent alkenal double bond reductase P2 343 aa protein	-36	*II*IIIIIIIIIIII*IIII
	FE676145	Eukaryotic translation initiation factor 1A	-36	*II*IIIIIIIIIIII*IIII
	FE676146	NADH dehydrogenase [ubiquinone] 1 beta subcomplex subunit 3-A	-36	*II*IIIIIIIIIIII*IIII
	FE676147	NADH dehydrogenase [ubiquinone] 1 beta subcomplex subunit 3-A	-36	*II*IIIIIIIIIIII*IIII
	FE676148	Non-specific lipid-transfer protein	-36	*II*IIIIIIIIIIII*IIII
	FE676149	NADH dehydrogenase [ubiquinone] 1 beta subcomplex subunit 3-A	-36	*II*IIIIIIIIIIII*IIII
	FE676150	NADH dehydrogenase [ubiquinone] 1 beta subcomplex subunit 3-A	-36	*II*IIIIIIIIIIII*IIII
	FE676151	14-3-3-like protein B	-36	*II*IIIIIIIIIIII*IIII
	FE676154	Calmodulin	-36	*II*IIIIIIIIIIII*IIII
	FE676155	Non-specific lipid-transfer protein 1	-36	*II*IIIIIIIIIIII*IIII
	FE679633	Eukaryotic translation initiation factor 1A	-38.6	*IIIIIIIIIIIIIIIxIIII*
	FE679636	NADH dehydrogenase [ubiquinone] 1 beta subcomplex subunit 3-A	-38.6	*IIIIIIIIIIIIIIIxIIII*
	FE676157	NADH dehydrogenase [ubiquinone] 1 beta subcomplex subunit 3-A	-36	*II*IIIIIIIIIIII*IIII
	FE676158	NADH dehydrogenase [ubiquinone] 1 beta subcomplex subunit 3-A	-36	*II*IIIIIIIIIIII*IIII
	FE674579	NADH dehydrogenase [ubiquinone] 1 beta subcomplex subunit 3-A	-36	*II*IIIIIIIIIIII*IIII
	FE675690	NADH dehydrogenase [ubiquinone] 1 beta subcomplex subunit 3-A	-36	*II*IIIIIIIIIIII*IIII
	GD328962	Non-specific lipid-transfer protein 1	-36.3	*IIIxIIIIIxIIIIIIIIIIII
	HO778405	Aquaporin PIP2-7	-36.8	*IIIIIIIIIIIIIIII*II*
	HO782984	FAD-linked sulfhydryl oxidase ERV1	-35.3	*IIIIIIIIIIIIIIII*II*
	HO783640	Polyubiquitin 11	-38.6	*IIIIIIIIIIIIIIIxIIII*
	HO788917	NADH dehydrogenase [ubiquinone] 1 beta subcomplex subunit 3-A	-35.9	*I*III*IIIIIIIIIIIIII
	HO789285	Aquaporin PIP2-7	-35.6	*IIIIIII*IIIIIIII*II*
	HO795155	NADH dehydrogenase [ubiquinone] 1 beta subcomplex subunit 3-A	-35.3	*IIIIIIIIIIIIIIII*II*
	HO794450	NADH dehydrogenase [ubiquinone] 1 beta subcomplex subunit 3-A	-36	*II*IIIIIIIIIIII*IIII
pvu_19	CV531478	Auxin response factor	-36.7	*IIIIIIIIIIxIIIxIIIIIII
	FD791290	Transcription factor MYB	-36.8	x*IIIIIxIIIIIIII*IIIIII*
	FD790116	Subtilisin-like protease	-37.4	*IIIIII*IIIIIIIIIIxIIII*
	FE710082	Polyubiquitin	-36.7	*IIIIIIIIIIxIIIxIIIIIII*
	FE682512	Probable UDP-N-acetylglucosamine--peptide N-acetylglucosaminyltransferase SEC	-36.7	*IIIIIIIIIIxIIIxIIIIIII*
	FE682513	Putative disease resistance protein RGA3	-36.7	*IIIIIIIIIIxIIIxIIIIIII*
	HO777586	Probable pre-mRNA-splicing factor ATP-dependent RNA helicase	-35.2	IIIIIII*IIIIIII*IIIIII*x
	HO783174	K(+) efflux antiporter	-36.7	*IIIIIIIIIIxIIIxIIIIIII*
	HO803258	Phenylalanine ammonia-lyase	-36	IIIIIxIIIII*IIIIxIIIIIII*
	GW885846	Polyubiquitin	-35.4	IIII*IIIIxIIIIIIIIIIxIII*
pvu_21	CV534974	Serine hydroxymethyltransferase	-36	x*II*IIIIIIIIxIIIIIIIIIII
	HO233183	E3 ubiquitin-protein ligase RING1	-35.3	IIII*IIIIIIIIIIIxIIIIIII*
	HO809218	Chlorophyll a-b binding protein	-35.5	IIxIIIIIIxIIIIIII*IIIIIxIII
	GW899245	50s ribosomal protein	-36	x*II*IIIIIIIIxIIIIIIIIIII
pvu_22	CV532866	Protein TIME FOR COFFEE	-36.5	*IIIIIII*IIIIIIIIIIIIxII
	FE693144	9-cis-epoxycarotenoid dioxygenase NCED1	-35	IIIIIIIIIIIIIIxIIIII*III
	FE693145	N-carbamoylputrescine amidase	-35	IIIIIIIIIIIIIIxIIIII*III
	GD314458	Uncharacterized protein	-38	IIIIIIIIIIxIIIIIIIIIIII*
	HO778725	SEC12-like protein	-35	IIIIIIIIIIIIIIxIIIII*III
	HO790704	4-coumarate--CoA ligase	-35	IIIIIIIIIIIIIIxIIIII*III
	GW889413	Probable beta-1,4-xylosyltransferase IRX9H	-36.5	*IIIIIII*IIIIIIIIIIIIxII
pvu_24	HO779083	Kunitz-type trypsin inhibitor-like 2 protein	-36.4	IIIIIIIIIIIIIIIIIII
	HO795496	K(+) efflux antiporter	-36.4	IIIIIIIIIIIIIIIIIII
pvu_26*	FE703878	Auxin-repressed 12.5 kDa protein	-35.9	*II*II*IIIIIIIIIxIIIIIIII
	FE703879	Polyubiquitin	-35.9	*II*II*IIIIIIIIIxIIIIIIII
pvu_27	CA898752	Aquaporin PIP2-2	-37.5	IIIIIIIIxIIIIIIIIIIIII*x
	CA908722	Aquaporin PIP2-2	-37.5	IIIIIIIIxIIIIIIIIIIIII*x
	CA908723	Aquaporin PIP2-2	-37.5	IIIIIIIIxIIIIIIIIIIIII*x
	CA908724	Aquaporin PIP2-2	-37.5	IIIIIIIIxIIIIIIIIIIIII*x
	CA908725	Aquaporin PIP2-2	-39.4	IIIIIIIIxIIIIIIIIIIIII*x
	CB539709	Aquaporin PIP2-2	-37.5	IIIIIIIIxIIIIIIIIIIIII*x
	CB541236	Aquaporin PIP2-2	-37.5	IIIIIIIIxIIIIIIIIIIIII*x
	CV531260	Aquaporin PIP2-2	-37.5	IIIIIIIIxIIIIIIIIIIIII*x
	CV541105	Probable beta-1,3-galactosyltransferase	-37.5	IIIIIIIIxIIIIIIIIIIIII*x
	EX303635	Aquaporin PIP2-2	-37.5	IIIIIIIIxIIIIIIIIIIIII*x
	FE704891	Ubiquitin	-37.5	IIIIIIIIxIIIIIIIIIIIII*x
	FE704892	Ubiquitin	-37.5	IIIIIIIIxIIIIIIIIIIIII*x
	FE704893	Probable plastid-lipid-associated protein	-37.5	IIIIIIIIxIIIIIIIIIIIII*x
	HO778126	Acyl-[acyl-carrier-protein] desaturase	-37.5	IIIIIIIIxIIIIIIIIIIIII*x
pvu_28	HO787542	F-box protein	-35.6	IIIIIIIxIIIIIIIIIII*x
